# Supplementary material for: Genome biology of long non-coding RNAs in humans: A virtual karyotype
Source: Comput Struct Biotechnol J. 2025 Jan 31;27:575–84. doi: 10.1016/j.csbj.2025.01.026 (PMC11847481; doi:10.1016/j.csbj.2025.01.026)
Supplement: Supplementary file 1 — Supplementary material [file mmc1.zip › Sulementary_Table_1.txt]

Chromosome	lncG number	PCG number	Gene sum	lncG Expected	PCG Expected	Chi square stats lncG	Chi square stats PCG
chr1	1649	2066	3715	1869.373421	1845.626579	25.97899593	26.3132559
chr2	1451	1248	2699	1358.126208	1340.873792	6.351060177	6.432776391
chr3	1033	1082	2115	1064.2597	1050.7403	0.918167649	0.929981296
chr4	928	758	1686	848.3885833	837.6114167	7.470606972	7.566727888
chr5	1118	887	2005	1008.908131	996.0918686	11.79595587	11.94772909
chr6	1011	1050	2061	1037.087112	1023.912888	0.656200801	0.66464384
chr7	904	930	1834	922.8616025	911.1383975	0.385496642	0.390456653
chr8	930	704	1634	822.2223874	811.7776126	14.12758149	14.30935468
chr9	685	776	1461	735.1694663	725.8305337	3.423666878	3.467717649
chr10	840	732	1572	791.0242307	780.9757693	3.032304049	3.071319331
chr11	1010	1317	2327	1170.937268	1156.062732	22.1197197	22.40432411
chr12	1150	1039	2189	1101.496209	1087.503791	2.135838228	2.163319091
chr13	564	323	887	446.334919	440.665081	31.019467	31.41858043
chr14	685	617	1302	655.1612903	646.8387097	1.358976192	1.376461523
chr15	842	602	1444	726.615133	717.384867	18.32286023	18.55861217
chr16	1102	856	1958	985.2579159	972.7420841	13.83263609	14.01061436
chr17	1093	1186	2279	1146.783856	1132.216144	2.522448465	2.554903666
chr18	607	267	874	439.79337	434.20663	63.57089266	64.38883053
chr19	845	1477	2322	1168.421287	1153.578713	89.52364207	90.67550221
chr20	507	546	1053	529.8654675	523.1345325	0.986721417	0.999417114
chr21	384	220	604	303.9304296	300.0695704	21.09409088	21.36549899
chr22	464	447	911	458.4116248	452.5883752	0.068126408	0.06900296
chrX	396	859	1255	631.5110748	623.4889252	87.82976033	88.95982606
chrY	112	63	175	88.05931322	86.94068678	6.50875487	6.59250007	Chi square sum	p-value
TOTAL	20310	20052	40362	20310	20052	435.033971	440.631356	875.665327	3.3145E-170
