# Supplementary material for: Genome biology of long non-coding RNAs in humans: A virtual karyotype
Source: Comput Struct Biotechnol J. 2025 Jan 31;27:575–84. doi: 10.1016/j.csbj.2025.01.026 (PMC11847481; doi:10.1016/j.csbj.2025.01.026)
Supplement: Supplementary file 2 — Supplementary material [file mmc2.xlsx]

## Sheet: Foglio1
	Observed Values						Expected Values						Chi square components
Chromosome	Antisense lncRNAs	Divergent Transcripts	Intergenic lncRNAs	Intronic Transcripts	MicroRNA Hosting Genes	Overlapping Transcripts	Antisense lncRNAs	Divergent Transcripts	Intergenic lncRNAs	Intronic Transcripts	MicroRNA Hosting Genes	Overlapping Transcripts	Antisense lncRNAs	Divergent Transcripts	Intergenic lncRNAs	Intronic Transcripts	MicroRNA Hosting Genes	Overlapping Transcripts	Chromosome	Chi-square Sum	P-value
chr1	1398512	483843	2161942	62243	143806	337	631103	192242	1.1579e+06	13856.8	120239	10002.2	933152	442313	870634	168959	4618.97	9339.58	chr1	237492	< 0.0001
chr2	1431666	395386	3023218	24806	348820	2039	775900	236349	1.42356e+06	17036	147826	12297.1	554232	107015	1.79754e+06	3543.82	273283	8557.17	chr2	318759	< 0.0001
chr3	4704399	1478645	8439776	112558	933990	176705	2.35268e+06	716657	4.31651e+06	51656.6	448239	37287.2	2.35075e+06	810187	3.93866e+06	71800.8	526401	521287	chr3	101358	< 0.0001
chr4	895382	603448	2408031	6192	5182	0	581745	177207	1.06734e+06	12773	110835	9219.95	169092	1.02525e+06	1.68406e+06	3390.75	100714	9219.95	chr4	80342.1	< 0.0001
chr5	1048505	379632	2838642	2351	87246	14087	648887	197659	1.19053e+06	14247.3	123628	10284.1	246105	167531	2.28159e+06	9933.21	10706.5	1406.27	chr5	124806	< 0.0001
chr6	903513	214289	758683	4767	39929	13243	287206	87486.5	526942	6306.03	54719.2	4551.87	1.32252e+06	183787	101916	375.609	3997.69	16594.4	chr6	67452.8	< 0.0001
chr7	827297	188253	684619	16301	2942	28312	259486	79042.8	476085	5697.4	49438	4112.55	1.24249e+06	150891	91342	19734.7	43729.1	142397	chr7	58293.4	< 0.0001
chr8	1000848	303775	1635395	30384	51096	1680	448855	136727	823522	9855.25	85516.9	7113.8	678832	204094	800389	42761.9	13854.6	4150.55	chr8	91023.6	< 0.0001
chr9	372611	223981	678744	300	65951	0	199187	60674.8	365452	4373.44	37949.6	3156.87	150994	439538	268577	3794.02	20661.1	3156.87	chr9	44210.9	< 0.0001
chr10	568148	117458	1409852	968	8550	0	312528	95200	573401	6862.01	59543.6	4953.19	209074	5204	1.22018e+06	5062.56	43671.4	4953.19	chr10	50592.3	< 0.0001
chr11	3332726	889268	6129044	91572	879731	32667	1.68589e+06	513543	3.09313e+06	37016.2	321200	26719.3	1.60869e+06	274892	2.97974e+06	80406.4	971222	1323.94	chr11	194563	< 0.0001
chr12	676152	104894	1337131	5969	4853	137	316115	96292.6	579982	6940.77	60227.1	5010.04	410061	768.323	988433	136.056	50912.1	4739.79	chr12	74831.4	< 0.0001
chr13	585957	20012	1559721	51751	66876	0	339155	103311	622254	7446.64	64616.7	5375.2	179597	67163.3	1.41236e+06	263592	78.9975	5375.2	chr13	65219.8	< 0.0001
chr14	402185	102524	1242684	0	26170	0	263323	80211.4	483123	5781.64	50168.9	4173.35	73228.4	6206.74	1.19417e+06	5781.64	11480.2	4173.35	chr14	38764.9	< 0.0001
chr15	491087	167520	693427	2302	72403	0	211829	64525.9	388648	4651.02	40358.3	3357.24	368149	164396	239010	1186.39	25443.7	3357.24	chr15	52347.1	< 0.0001
chr16	336621	207514	579911	0	9434	0	168289	51262.9	308763	3695.03	32062.8	2667.18	168375	476258	238115	3695.03	15970.7	2667.18	chr16	49235.2	< 0.0001
chr17	2023417	591099	3257608	40745	748230	8345	990220	301633	1.81677e+06	21741.7	188659	15693.8	1.07804e+06	277789	1.14268e+06	16609.8	1.65971e+06	3441.15	chr17	138429	< 0.0001
chr18	299958	48745	802884	0	235012	2540	206247	62825.4	378405	4528.45	39294.7	3268.77	42578.8	3155.69	476162	4528.45	974820	162.477	chr18	28651.7	< 0.0001
chr19	345679	113871	280069	0	9685	0	111250	33888.1	204112	2442.65	21195.6	1763.18	493995	188776	28265.8	2442.65	6251.03	1763.18	chr19	41092.5	< 0.0001
chr20	313620	39234	459359	21299	160280	0	147549	44945.4	270712	3239.66	28111.5	2338.48	186917	725.767	131460	100671	621402	2338.48	chr20	27145.3	< 0.0001
chr21	192008	15173	443471	12330	205370	0	128925	39272.2	236541	2830.74	24563.1	2043.31	30866.3	14788.4	181025	31877.2	1.3309e+06	2043.31	chr21	18432.9	< 0.0001
chr22	156587	50871	208321	5764	77351	0	74071.3	22563.1	135900	1626.34	14112.3	1173.94	91922.7	35515.6	38593	10526.8	283380	1173.94	chr22	21395.7	< 0.0001
chrX	209797	119865	271424	1816	107302	76793	116846	35592.8	214380	2565.53	22261.9	1851.87	73941.9	199529	15178.7	218.978	324853	3.0327e+06	chrX	39412.8	< 0.0001
chrY	1443	0	10461	0	0	0	1767.4	538.372	3242.68	38.8058	336.729	28.0112	59.5424	538.372	16068.2	38.8058	336.729	28.0112	chrY	1027.6	< 0.0001
