# Supplementary material for: Genome biology of long non-coding RNAs in humans: A virtual karyotype
Source: Comput Struct Biotechnol J. 2025 Jan 31;27:575–84. doi: 10.1016/j.csbj.2025.01.026 (PMC11847481; doi:10.1016/j.csbj.2025.01.026)
Supplement: Supplementary file 3 — Supplementary material [file mmc3.zip]

Archive with 1 entries (1 files):
- Code_for_genomics_lncrna.R
