# Supplementary material for: Genome biology of long non-coding RNAs in humans: A virtual karyotype
Source: Comput Struct Biotechnol J. 2025 Jan 31;27:575–84. doi: 10.1016/j.csbj.2025.01.026 (PMC11847481; doi:10.1016/j.csbj.2025.01.026)
Supplement: Supplementary file 3 — Supplementary material [file mmc3.zip › Code_for_genomics_lncrna.R]

#The following scripts are organized into chunks, which allow to access single pipelines related to the 
#manuscript figures and analyses of lnRNAs and protein-coding genes
#The local directories have been removed for privacy
#At the end of the file, a sessionInfo() is included to check for R and packages versions used for this analysis


library(biomaRt)
library(chromPlot)
library(GenomicRanges)
library(seqinr)
data(hg_gap)
data(hg_cytoBandIdeo)
library(Biostrings)
library(stringr)
library(circlize)
library(ggplot2)
library(scales)
library(rtracklayer)
library(ggseqlogo)
library(hrbrthemes)
library(car)
library(zoo)
library(dplyr)

set.seed(1982)

setwd(###)

#load the annotation file (lncRNA) from GENCODE
gtf <- rtracklayer::import('gencode.v46.long_noncoding_RNAs.gtf')
gtf_lnc=as.data.frame(gtf)
write.table(gtf_lnc, "All_lncRNA_table_full_annotation_GENCODE.txt", row.names=F, quote=F, sep="\t")
length(unique(gtf_lnc$gene_id))
#20310 lncGs in total
length(unique(gtf_lnc$transcript_id))
#59928 lncRNA transcripts in total
gtf_lnc=gtf_lnc[!duplicated(gtf_lnc$gene_id),]
write.table(as.data.frame(table(gtf_lnc$seqnames)), "new/Tabella_distribuzione_lncRNA_cromosomi.txt", sep="\t")

#load the annotation file (all genes) from GENCODE
gtf <- rtracklayer::import('gencode.v46.annotation.gtf')
gtf_cod=as.data.frame(gtf)
geni_df=gtf_cod[which(gtf_cod$gene_type=="protein_coding"),]
length(unique(geni_df$gene_id))
#20065 protein-coding genes
length(unique(geni_df$transcript_id))
#171411 protein-coding transcripts
geni_df2=geni_df[!duplicated(geni_df$gene_id),]
write.table(as.data.frame(table(geni_df2$seqnames)), "new/Tabella_distribuzione_Coding_genes_cromosomi.txt", sep="\t")

#compute the abundance of lncRNA subtypes
lnc=gtf_lnc
lnc=lnc[which(lnc$type=="gene"),]
lnc$lnc_type=rep("Name assigned lncRNAs", nrow(lnc))
lnc$lnc_type[substr(lnc$gene_name, 1, 4)=="LINC"]<-"Intergenic lncRNA"
lnc$lnc_type[substr(lnc$gene_name, 1, 4)=="ENSG"]<-"Novel Transcript"
lnc$lnc_type[str_sub(lnc$gene_name, -2, -1)=="HG"]<-"MicroRNA Hosting Gene"
lnc$lnc_type[str_sub(lnc$gene_name, -4, -2)=="-AS"]<-"Antisense lncRNA"
lnc$lnc_type[str_sub(lnc$gene_name, -3, -1)=="-DT"]<-"Divergent Transcript"
lnc$lnc_type[str_sub(lnc$gene_name, -4, -2)=="-IT"]<-"Intronic Transcript"
lnc$lnc_type[str_sub(lnc$gene_name, -4, -2)=="-OT"]<-"Overlapping Transcript"
tab=as.data.frame(table(lnc$lnc_type))
tab

#compute the coverage of lncGs and PCGs on genome
lnc3=gtf_lnc[which(lnc$type=="gene"),]
lnc3=lnc3[!duplicated(lnc3$gene_name),]
lnc_coverage=sum(lnc3$width)
lnc_coverage
#614,682,854 nt of coverage on the genome
geni_df=gtf_cod[which(gtf_cod$gene_type=="protein_coding"),]
geni_df2=geni_df[which(geni_df$type=="gene"),]
geni_df2=geni_df2[!duplicated(geni_df2$gene_name),]
genes_coverage=sum(geni_df2$width)
genes_coverage
#1,380,521,881 nt of coverage on the genome

##############-----------------------COMPUTATION OF GENE LENGTH, EXONS, TRANSCRIPTS------------------------------#

#--------PCGs

# Mean and Median exons per gene_id
exon_counts_gene <- coding %>%
  filter(type == "exon") %>%
  group_by(gene_id) %>%
  summarise(n_exons = n())  # count the number of exons per gene

print(mean_exons_per_gene <- mean(exon_counts_gene$n_exons))

print(median_exons_per_gene <- median(exon_counts_gene$n_exons))


# Gene_id with the highest number of exons
gene_most_exons <- exon_counts_gene %>%
  filter(n_exons == max(n_exons)) %>%
  select(gene_id, n_exons)


# Transcript_id with the highest number of exons
exon_counts_transcript <- coding %>%
  filter(type == "exon") %>%
  group_by(transcript_id) %>%
  summarise(n_exons = n())

transcript_most_exons <- exon_counts_transcript %>%
  filter(n_exons == max(n_exons)) %>%
  select(transcript_id, n_exons)


# Longest gene (with its width)
longest_gene <- coding %>%
  filter(type == "gene") %>%
  group_by(gene_id) %>%
  summarise(gene_width = sum(width)) %>%
  filter(gene_width == max(gene_width)) %>%
  select(gene_id, gene_width)


# Longest transcript (with its width)
longest_transcript <- coding %>%
  filter(type == "transcript") %>%
  group_by(transcript_id) %>%
  summarise(transcript_width = sum(width)) %>%
  filter(transcript_width == max(transcript_width)) %>%
  select(transcript_id, transcript_width)

# Number of mono-exonic genes
mono_exonic_genes <- exon_counts_gene %>%
  filter(n_exons == 1) %>%
  count()

# Number of poly-exonic genes
poly_exonic_genes <- exon_counts_gene %>%
  filter(n_exons > 1) %>%
  count()

# Number of transcripts per gene_id
transcripts_per_gene <- coding %>%
  filter(type == "transcript") %>%
  group_by(gene_id) %>%
  summarise(n_transcripts = n_distinct(transcript_id))
print(mean(transcripts_per_gene$n_transcripts))
print(median(transcripts_per_gene$n_transcripts))

#--------lncGs

# Mean and Median exons per gene_id
exon_counts_gene <- lnc %>%
  filter(type == "exon") %>%
  group_by(gene_id) %>%
  summarise(n_exons = n())  # count the number of exons per gene

print(mean_exons_per_gene <- mean(exon_counts_gene$n_exons))
print(median_exons_per_gene <- median(exon_counts_gene$n_exons))

# Gene_id with the highest number of exons
gene_most_exons <- exon_counts_gene %>%
  filter(n_exons == max(n_exons)) %>%
  select(gene_id, n_exons)
gene_most_exons

# Transcript_id with the highest number of exons
exon_counts_transcript <- lnc %>%
  filter(type == "exon") %>%
  group_by(transcript_id) %>%
  summarise(n_exons = n())
transcript_most_exons <- exon_counts_transcript %>%
  filter(n_exons == max(n_exons)) %>%
  select(transcript_id, n_exons)
transcript_most_exons

# Longest gene (with its width)
longest_gene <- lnc %>%
  filter(type == "gene") %>%
  group_by(gene_id) %>%
  summarise(gene_width = sum(width)) %>%
  filter(gene_width == max(gene_width)) %>%
  select(gene_id, gene_width)
longest_gene

# Longest transcript (with its width)
longest_transcript <- lnc %>%
  filter(type == "transcript") %>%
  group_by(transcript_id) %>%
  summarise(transcript_width = sum(width)) %>%
  filter(transcript_width == max(transcript_width)) %>%
  select(transcript_id, transcript_width)
longest_transcript

# Number of mono-exonic genes
mono_exonic_genes <- exon_counts_gene %>%
  filter(n_exons == 1) %>%
  count()
mono_exonic_genes

# Number of poly-exonic genes
poly_exonic_genes <- exon_counts_gene %>%
  filter(n_exons > 1) %>%
  count()
poly_exonic_genes

# Number of transcripts per gene_id
transcripts_per_gene <- lnc %>%
  filter(type == "transcript") %>%
  group_by(gene_id) %>%
  summarise(n_transcripts = n_distinct(transcript_id))
transcripts_per_gene
transcripts_per_gene[order(transcripts_per_gene$n_transcripts, decreasing=T),]
mean(transcripts_per_gene$n_transcripts)
median(transcripts_per_gene$n_transcripts)

#----------------------------------------------------------------------------------------------------------#
#----------------------------------------------------------------------------------------------------------#
############-----------------------------LENGTH OF lncGs AND PCGs-----------------------------##############
#----------------------------------------------------------------------------------------------------------#
#----------------------------------------------------------------------------------------------------------#

# Function to calculate statistics for lncRNA or protein-coding genes
calculate_stats <- function(gtf_file, gene_type_filter, output_file) {
  # Import the GTF file
  gtf <- rtracklayer::import(gtf_file) %>% 
    as.data.frame() %>% 
    filter(gene_type == gene_type_filter, type == "gene") %>% 
    distinct(gene_id, .keep_all = TRUE)  # Remove duplicated genes  
  # Define chromosome names
  chroms <- paste0("chr", c(1:22, "X", "Y"))  
  # Initialize an empty data frame for stats
  stats <- chroms %>% 
    setNames(nm = chroms) %>% 
    lapply(function(i) {
      chrom_data <- gtf %>% filter(seqnames == i)
      if (nrow(chrom_data) > 0) {
        c(
          sum(chrom_data$width), 
          mean(chrom_data$width), 
          sd(chrom_data$width), 
          nrow(chrom_data)
        )
      } else {
        c(0, NA, NA, 0)  # Handle cases where a chromosome has no data
      }
    }) %>% 
    do.call(rbind, .) %>% 
    as.data.frame()  
  # Set column and row names
  colnames(stats) <- c('sum', 'mean', 'st_dev', 'n')
  rownames(stats) <- chroms  
  # Write results to a file
  write.table(stats, output_file, sep = "\t", quote = FALSE)
}
# Calculate statistics for lncRNA genes
calculate_stats('gencode.v46.long_noncoding_RNAs.gtf', 'lncRNA', "new/Table_length_lncRNAs_chromosomes_NEW.txt")
# Calculate statistics for protein-coding genes
calculate_stats('gencode.v46.annotation.gtf', 'protein_coding', "new/Table_length_PCGs_chromosomes_NEW.txt")


#----------------------------------------------------------------------------------------------------------#
#----------------------------------------------------------------------------------------------------------#
#------------------ANALYSIS OF GC CONTENT IN LNCRNA and PCG TRANSCRIPTS FROM FASTA FILE--------------------#
#----------------------------------------------------------------------------------------------------------#
#----------------------------------------------------------------------------------------------------------#

#-----------lncRNA------------

# Read the lncRNA FASTA file
lncrna_fasta <- readDNAStringSet("gencode.v46.lncRNA_transcripts.fa")
# Function to calculate GC content for a single sequence
calc_gc_content <- function(seq) {
  num_g <- str_count(as.character(seq), "G")
  num_c <- str_count(as.character(seq), "C")
  gc_content <- (num_g + num_c) / str_length(as.character(seq)) * 100
  return(round(gc_content, 2))
}
# Extract gene names, lengths, and GC content for all sequences
fin <- data.frame(
  Gene_name = sapply(names(lncrna_fasta), function(x) strsplit(x, "\\|")[[1]][6]),
  Length = width(lncrna_fasta),  # Faster to use 'width' function for sequence lengths
  GC_content = sapply(lncrna_fasta, calc_gc_content),  # Apply GC content function to all sequences
  stringsAsFactors = FALSE
)
# Get the maximum length for each gene
max_lengths <- fin %>%
  group_by(Gene_name) %>%
  summarise(Length = max(Length))
# Merge the max lengths back into the original data frame
fin <- merge(max_lengths, fin, by = c("Gene_name", "Length"))
gtf <- rtracklayer::import('gencode.v46.long_noncoding_RNAs.gtf')
gtf_lnc=as.data.frame(gtf)
geni_chrom <- gtf_lnc %>%
  select(seqnames, gene_name) %>%
  distinct(gene_name, .keep_all = TRUE)
# Merge the gene chromosome information with the GC content data
fin2 <- merge(fin, geni_chrom, by.x = "Gene_name", by.y = "gene_name", all.x = TRUE)
# Write the output to a file
write.table(fin2, "new/Table_GC_ccontent_lncRNA_NEW.txt", row.names = FALSE, sep = "\t")


#-----------protein-coding genes----------

# Read the PCGs FASTA file
cod_fasta = readDNAStringSet("gencode.v46.pc_transcripts.fa")
# Extract gene names, lengths, and GC content for all sequences
fin <- data.frame(
  Gene_name = sapply(names(cod_fasta), function(x) strsplit(x, "\\|")[[1]][6]),
  Length = width(cod_fasta), 
  GC_content = sapply(cod_fasta, calc_gc_content),  # Apply GC content function to all sequences
  stringsAsFactors = FALSE
)
# Get the maximum length for each gene
max_lengths <- fin %>%
  group_by(Gene_name) %>%
  summarise(Length = max(Length))
# Merge the max lengths back into the original data frame
fin <- merge(max_lengths, fin, by = c("Gene_name", "Length"))
gtf <- rtracklayer::import('gencode.v46.annotation.gtf')
gtf_cod=as.data.frame(gtf)
geni_chrom <- gtf_cod %>%
  select(seqnames, gene_name) %>%
  distinct(gene_name, .keep_all = TRUE)
# Merge the gene chromosome information with the GC content data
fin2 <- merge(fin, geni_chrom, by.x = "Gene_name", by.y = "gene_name", all.x = TRUE)
# Write the output to a file
write.table(fin2, "new/Table_GC_content_protein_coding_NEW.txt", row.names = FALSE, sep = "\t")


#----------------------------------------------------------------------------------------------------------#
#----------------------------------------------------------------------------------------------------------#
#----------------------------------ANALYSIS OF GC OF LNCRNA SUBTYPES---------------------------------------#
#----------------------------------------------------------------------------------------------------------#
#----------------------------------------------------------------------------------------------------------#

# Load the lncRNA FASTA sequences
lncrna_fasta <- readDNAStringSet("gencode.v46.lncRNA_transcripts.fa")

# Function to calculate GC content for a single sequence
calc_gc_content <- function(seq) {
  num_g <- str_count(as.character(seq), "G")
  num_c <- str_count(as.character(seq), "C")
  gc_content <- (num_g + num_c) / str_length(as.character(seq)) * 100
  return(round(gc_content, 2))
}

# Extract gene names, lengths, and GC content for all sequences
fin <- data.frame(
  Gene_name = sapply(names(lncrna_fasta), function(x) strsplit(x, "\\|")[[1]][6]),
  Length = width(lncrna_fasta),  # Sequence lengths
  GC_content = sapply(lncrna_fasta, calc_gc_content),  # Apply GC content function
  stringsAsFactors = FALSE
)

# Get the maximum length for each gene
max_lengths <- fin %>%
  group_by(Gene_name) %>%
  summarise(Length = max(Length))

# Merge the max lengths back into the original data frame
fin <- merge(max_lengths, fin, by = c("Gene_name", "Length"))

# Load the lncRNA GTF file and extract gene information with lncRNA types
gtf <- rtracklayer::import('gencode.v46.long_noncoding_RNAs.gtf')
gtf_lnc <- as.data.frame(gtf)

gtf_lnc$lnc_type=rep("Name assigned lncRNAs", nrow(gtf_lnc))
gtf_lnc$lnc_type[substr(gtf_lnc$gene_name, 1, 4)=="LINC"]<-"Intergenic lncRNA"
gtf_lnc$lnc_type[substr(gtf_lnc$gene_name, 1, 4)=="ENSG"]<-"Novel Transcript"
gtf_lnc$lnc_type[str_sub(gtf_lnc$gene_name, -2, -1)=="HG"]<-"MicroRNA Hosting Gene"
gtf_lnc$lnc_type[str_sub(gtf_lnc$gene_name, -4, -2)=="-AS"]<-"Antisense lncRNA"
gtf_lnc$lnc_type[str_sub(gtf_lnc$gene_name, -3, -1)=="-DT"]<-"Divergent Transcript"
gtf_lnc$lnc_type[str_sub(gtf_lnc$gene_name, -4, -2)=="-IT"]<-"Intronic Transcript"
gtf_lnc$lnc_type[str_sub(gtf_lnc$gene_name, -4, -2)=="-OT"]<-"Overlapping Transcript"
# Ensure that lncRNA type column (lncRNA_type) is included in the GTF data
geni_chrom <- gtf_lnc %>%
  select(seqnames, gene_name, lnc_type) %>%
  distinct(gene_name, .keep_all = TRUE)

# Merge the gene chromosome and lncRNA type information with the GC content data
fin2 <- merge(fin, geni_chrom, by.x = "Gene_name", by.y = "gene_name", all.x = TRUE)

# Calculate the average GC content for each lncRNA subclass
gc_by_subclass <- fin2 %>%
  group_by(lnc_type) %>%
  summarise(Average_GC_Content = round(mean(GC_content, na.rm = TRUE), 2),
            Gene_Count = n())

# Print the GC content by lncRNA subclass
print(gc_by_subclass)

# Write the detailed output with GC content for each lncRNA subclass to a file
write.table(gc_by_subclass, "new/GC_content_by_lncRNA_subclass.txt", row.names = FALSE, sep = "\t")

# Optionally, write the full table with gene-level GC content and lncRNA type to a file
write.table(fin2, "new/Table_GC_content_lncRNA_with_subclass.txt", row.names = FALSE, sep = "\t")

#--------------------------mean length, SEM and n for each lncRNA subclass----------------------------
calc_sem <- function(x) {
  return(sd(x) / sqrt(length(x)))
}

gtf_lnc2=gtf_lnc[which(gtf_lnc$type=="gene"),]
gtf_lnc2=gtf_lnc2[!duplicated(gtf_lnc2$gene_id),]
# Group the data by lncRNA_type and calculate mean length, SEM, and count
lnc_summary <- gtf_lnc2 %>%
  group_by(lnc_type) %>%
  summarise(
    mean_length = mean(width, na.rm = TRUE),
    SEM = calc_sem(width),
    count_lncRNA = n()
  )

print(lnc_summary)

write.table(as.data.frame(lnc_summary), "new/lncRNA_subclass_length_summary.txt", row.names = FALSE, sep = "\t")


#----------------------------------------------------------------------------------------------------------#
#----------------------------------------------------------------------------------------------------------#
#-----------------------ANALYSIS OF POLYA SITES AND SIGNALS ON LNCRNA GENES--------------------------------#
#----------------------------------------------------------------------------------------------------------#
#----------------------------------------------------------------------------------------------------------#

library(rtracklayer)
library(dplyr)
library(stringr)

# Load PolyA data
polya <- read.csv("gencode.v46.metadata.PolyA_feature", header = FALSE, sep = "\t")
colnames(polya) <- c("gene_id", "transc_start", "transc_end", "chrom", "polya_start", "polya_end", "polya_strand", "type")

# Load GTF data for long non-coding RNAs
gtf <- rtracklayer::import('gencode.v46.long_noncoding_RNAs.gtf')
lnc <- as.data.frame(gtf)

# Define lncRNA types based on gene_name
lnc <- lnc %>%
  mutate(lnc_type = case_when(
    str_sub(gene_name, 1, 4) == "LINC" ~ "Intergenic lncRNA",
    str_sub(gene_name, 1, 4) == "ENSG" ~ "Novel Transcript",
    str_sub(gene_name, -2, -1) == "HG" ~ "MicroRNA Hosting Gene",
    str_sub(gene_name, -4, -2) == "-AS" ~ "Antisense lncRNA",
    str_sub(gene_name, -3, -1) == "-DT" ~ "Divergent Transcript",
    str_sub(gene_name, -4, -2) == "-IT" ~ "Intronic Transcript",
    str_sub(gene_name, -4, -2) == "-OT" ~ "Overlapping Transcript",
    TRUE ~ "Name assigned lncRNAs"
  ))

# Merge PolyA data with lncRNA data by transcript_id and gene_id
fin <- merge(lnc[, c('gene_id', 'gene_name', 'transcript_id')], polya, by.x = "transcript_id", by.y = "gene_id")

# Define lncRNA types in the merged data
fin <- fin %>%
  mutate(lnc_type = case_when(
    str_sub(gene_name, 1, 4) == "LINC" ~ "Intergenic lncRNA",
    str_sub(gene_name, 1, 4) == "ENSG" ~ "Novel Transcript",
    str_sub(gene_name, -2, -1) == "HG" ~ "MicroRNA Hosting Gene",
    str_sub(gene_name, -4, -2) == "-AS" ~ "Antisense lncRNA",
    str_sub(gene_name, -3, -1) == "-DT" ~ "Divergent Transcript",
    str_sub(gene_name, -4, -2) == "-IT" ~ "Intronic Transcript",
    str_sub(gene_name, -4, -2) == "-OT" ~ "Overlapping Transcript",
    TRUE ~ "Name assigned lncRNAs"
  ))

# Number of lncRNA genes with either polyA site or polyA signal
fin2 <- fin %>% distinct(transcript_id)
lnc_transcript_percent <- (n_distinct(fin2$transcript_id) / n_distinct(lnc$transcript_id)) * 100

# Number of unique lncRNA genes
fin2_gene <- fin %>% distinct(gene_id)
lnc_gene_percent <- (n_distinct(fin2_gene$gene_id) / n_distinct(lnc$gene_id)) * 100

# Number of lncRNA genes with multiple polyadenylation signals
poly_signal <- fin %>%
  distinct(polya_start, gene_id, .keep_all = TRUE) %>%
  filter(type == "polya_signal") %>%
  count(gene_id) %>%
  filter(n > 1)
n_poly_signal_genes <- nrow(poly_signal)

# Number of lncRNA genes with multiple polyadenylation sites
poly_site <- fin %>%
  distinct(polya_start, gene_id, .keep_all = TRUE) %>%
  filter(type == "polya_site") %>%
  count(gene_id) %>%
  filter(n > 1)
n_poly_site_genes <- nrow(poly_site)

# Print the results
cat("Percentage of lncRNA transcripts with PolyA:", lnc_transcript_percent, "%\n")
cat("Percentage of lncRNA genes with PolyA:", lnc_gene_percent, "%\n")
cat("Number of lncRNA genes with multiple polyA signals:", n_poly_signal_genes, "\n")
cat("Number of lncRNA genes with multiple polyA sites:", n_poly_site_genes, "\n")

#------polyadenylation of lncRNA subclasses---------------

# Filter for polyA sites and remove duplicate gene_ids
fin_poly_site <- fin %>%
  filter(type == "polya_site") %>%
  distinct(gene_id, .keep_all = TRUE)

# Calculate frequency and percentage of lncRNA subclasses for polyA sites
poly_site_stats <- fin_poly_site %>%
  count(lnc_type) %>%
  left_join(lnc %>% count(lnc_type), by = "lnc_type", suffix = c("_site", "_total")) %>%
  mutate(Perc = round((n_site / n_total) * 100, digits = 2))

# Display the polyA site statistics
cat("PolyA Site Stats:\n")
print(poly_site_stats)

# Filter for polyA signals and remove duplicate gene_ids
fin_poly_signal <- fin %>%
  filter(type == "polya_signal") %>%
  distinct(gene_id, .keep_all = TRUE)

# Calculate frequency and percentage of lncRNA subclasses for polyA signals
poly_signal_stats <- fin_poly_signal %>%
  count(lnc_type) %>%
  left_join(lnc %>% count(lnc_type), by = "lnc_type", suffix = c("_signal", "_total")) %>%
  mutate(Perc = round((n_signal / n_total) * 100, digits = 2))

# Display the polyA signal statistics
cat("PolyA Signal Stats:\n")
print(poly_signal_stats)

#-------------------ANALYSIS OF POLYA SITES AND SIGNALS ON protein-coding GENES-------------------------------
# Load PolyA data
polya <- read.csv("gencode.v46.metadata.PolyA_feature", header = FALSE, sep = "\t")
colnames(polya) <- c("gene_id", "transc_start", "transc_end", "chrom", "polya_start", "polya_end", "polya_strand", "type")

# Load GTF data for long non-coding RNAs
gtf <- rtracklayer::import('gencode.v46.annotation.gtf')
cod <- as.data.frame(gtf)

# Merge PolyA data with PCGs data by transcript_id and gene_id
fin <- merge(cod[, c('gene_id', 'gene_name', 'transcript_id')], polya, by.x = "transcript_id", by.y = "gene_id")

# Number of PCGs with either polyA site or polyA signal
fin2 <- fin %>% distinct(transcript_id)
cod_transcript_percent <- (n_distinct(fin2$transcript_id) / n_distinct(cod$transcript_id)) * 100

# Number of unique PCGs
fin2_gene <- fin %>% distinct(gene_id)
cod_gene_percent <- (n_distinct(fin2_gene$gene_id) / n_distinct(cod$gene_id)) * 100

# Number of PCGs with multiple polyadenylation signals
poly_signal <- fin %>%
  distinct(polya_start, gene_id, .keep_all = TRUE) %>%
  filter(type == "polya_signal") %>%
  count(gene_id) %>%
  filter(n > 1)
n_poly_signal_genes <- nrow(poly_signal)

# Number of PCGs with multiple polyadenylation sites
poly_site <- fin %>%
  distinct(polya_start, gene_id, .keep_all = TRUE) %>%
  filter(type == "polya_site") %>%
  count(gene_id) %>%
  filter(n > 1)
n_poly_site_genes <- nrow(poly_site)

# Print the results
cat("Percentage of protein-coding transcripts with PolyA:", cod_transcript_percent, "%\n")
cat("Percentage of PCGs with PolyA:", cod_gene_percent, "%\n")
cat("Number of PCGs with multiple polyA signals:", n_poly_signal_genes, "\n")
cat("Number of PCGs with multiple polyA sites:", n_poly_site_genes, "\n")

######------------ANALYSIS OF THE DISTANCE BETWEEN POLYA SITES AND SIGNALS IN LNCG AND PCG------------------
# Load lncRNA GTF and filter PolyA data
lnc <- as.data.frame(rtracklayer::import('gencode.v46.long_noncoding_RNAs.gtf'))
polya_lnc <- polya %>% filter(gene_id %in% lnc$transcript_id)

# Function to compute distances between polyA site and polyA signal for a given strand
compute_diff <- function(data, strand, strand_sign) {
  genes <- data %>% filter(polya_strand == strand) %>% distinct(gene_id)
  diff_vec <- vector("numeric")  
  for (gene in genes$gene_id) {
    gene_data <- data %>% filter(gene_id == gene)
    signal_pos <- gene_data %>% filter(type == "polya_signal") %>% pull(polya_end)
    site_pos <- gene_data %>% filter(type == "polya_site") %>% pull(polya_start)    
    if (length(signal_pos) > 0 && length(site_pos) > 0) {
      diff_vec <- c(diff_vec, strand_sign * (site_pos - signal_pos))
    }
  }
  return(diff_vec)
}

# Compute distances for non-coding genes (+ and - strand)
diff_lnc_plus <- compute_diff(polya_lnc, "+", 1)
diff_lnc_minus <- compute_diff(polya_lnc, "-", -1)
diff_lnc <- c(diff_lnc_plus, diff_lnc_minus)

# Summary stats for non-coding genes
diff_lnc_df <- data.frame(diff_lnc)
mean_diff_lnc <- mean(diff_lnc_df$diff_lnc)
median_diff_lnc <- median(diff_lnc_df$diff_lnc)

# Plot histogram for non-coding genes
pdf("new/Histogram_polyA_lncRNA.pdf")
ggplot(diff_lnc_df, aes(x = diff_lnc)) +
  geom_histogram(binwidth = 3, fill = "#69b3a2", color = "#e9ecef", alpha = 0.9) +
  xlim(-10, 50) +
  theme_minimal() +
  labs(title = "PolyA Distance Distribution - lncRNA", x = "Distance (bp)")
dev.off()

# Process coding genes
coding_genes <- setdiff(polya$gene_id, lnc$transcript_id)
polya_cod <- polya %>% filter(gene_id %in% coding_genes)

# Compute distances for coding genes (+ and - strand)
diff_cod_plus <- compute_diff(polya_cod, "+", 1)
diff_cod_minus <- compute_diff(polya_cod, "-", -1)
diff_cod <- c(diff_cod_plus, diff_cod_minus)

# Summary stats for coding genes
diff_cod_df <- data.frame(diff_cod)
mean_diff_cod <- mean(diff_cod_df$diff_cod)
median_diff_cod <- median(diff_cod_df$diff_cod)

# Plot histogram for coding genes
pdf("new/Histogram_polyA_coding_genes.pdf")
ggplot(diff_cod_df, aes(x = diff_cod)) +
  geom_histogram(binwidth = 3, fill = "#69b3a2", color = "#e9ecef", alpha = 0.9) +
  xlim(-10, 50) +
  theme_minimal() +
  labs(title = "PolyA Distance Distribution - Coding Genes", x = "Distance (bp)")
dev.off()

# Output summary statistics
cat("lncRNA Mean:", mean_diff_lnc, "\n")
cat("lncRNA Median:", median_diff_lnc, "\n")
cat("Coding Gene Mean:", mean_diff_cod, "\n")
cat("Coding Gene Median:", median_diff_cod, "\n")


#----------------------------------------------------------------------------------------------------------#
#----------------------------------------------------------------------------------------------------------#
#--------------------------------------ANALYSIS OF EXONS IN LNCGs AND PCGs---------------------------------#
#----------------------------------------------------------------------------------------------------------#
#----------------------------------------------------------------------------------------------------------#

# Function to compute exon statistics
compute_exon_stats <- function(gtf_file, output_file) {
  # Import GTF file
  gtf <- as.data.frame(rtracklayer::import(gtf_file)) 
  # Filter for exons
  exon <- gtf %>% filter(type == "exon")  
  # Compute exon frequencies per gene
  exon_counts <- exon %>% count(gene_id, name = "Freq")  
  # Calculate statistics
  max_exons <- max(exon_counts$Freq)
  min_exons <- min(exon_counts$Freq)
  mean_exons <- mean(exon_counts$Freq)
  median_exons <- median(exon_counts$Freq)  
  # Sort by decreasing frequency and save the table
  exon_counts <- exon_counts %>% arrange(desc(Freq))
  write.table(exon_counts, output_file, row.names = FALSE, sep = "\t")  
  # Print statistics
  cat("Max number of exons:", max_exons, "\n")
  cat("Min number of exons:", min_exons, "\n")
  cat("Mean number of exons:", mean_exons, "\n")
  cat("Median number of exons:", median_exons, "\n")
}

# Compute exon stats for lncRNAs
compute_exon_stats('gencode.v46.long_noncoding_RNAs.gtf', "new/Tabella_frequenze_lncRNA_EXONS.txt")

# Compute exon stats for protein-coding genes
compute_exon_stats('gencode.v46.annotation.gtf', "new/Tabella_frequenze_PCGs_EXONS.txt")

# Import GTF files and prepare data for coding and lncRNA
prepare_gtf_data <- function(gtf_file, gene_type_filter) {
  gtf <- as.data.frame(rtracklayer::import(gtf_file))
  # Filter by gene type and select relevant columns
  gtf_filtered <- gtf %>% 
    filter(gene_type == gene_type_filter) %>% 
    select(gene_id, gene_name, transcript_id, seqnames, start, end, width, strand, type)
  return(gtf_filtered)
}

coding <- prepare_gtf_data('gencode.v46.annotation.gtf', 'protein_coding')
lnc <- prepare_gtf_data('gencode.v46.long_noncoding_RNAs.gtf', 'lncRNA')

# Function to calculate exon statistics
calculate_exon_stats <- function(gtf_data) {
  exon_data <- gtf_data %>% filter(type == "exon")
  
  # Exon stats per gene
  gene_exon_counts <- exon_data %>% count(gene_id, name = "exon_count") %>% arrange(desc(exon_count))
  
  # Exon stats per transcript
  transcript_exon_counts <- exon_data %>% count(transcript_id, name = "exon_count") %>% arrange(desc(exon_count))
  
  # Print exon statistics
  cat("Exon statistics per gene:\n")
  cat("Max exons per gene:", max(gene_exon_counts$exon_count), "\n")
  cat("Min exons per gene:", min(gene_exon_counts$exon_count), "\n")
  cat("Mean exons per gene:", mean(gene_exon_counts$exon_count), "\n")
  cat("Median exons per gene:", median(gene_exon_counts$exon_count), "\n")
  cat("Number of mono-exonic genes:", nrow(gene_exon_counts %>% filter(exon_count == 1)), "\n\n")
  
  cat("Exon statistics per transcript:\n")
  cat("Mean exons per transcript:", mean(transcript_exon_counts$exon_count), "\n")
  cat("Median exons per transcript:", median(transcript_exon_counts$exon_count), "\n")
}

# Function to calculate transcript statistics
calculate_transcript_stats <- function(gtf_data) {
  transcript_data <- gtf_data %>% filter(type == "transcript")
  
  # Transcript stats per gene
  gene_transcript_counts <- transcript_data %>% count(gene_id, name = "transcript_count") %>% arrange(desc(transcript_count))
  
  # Print transcript statistics
  cat("Transcript statistics per gene:\n")
  cat("Mean transcripts per gene:", mean(gene_transcript_counts$transcript_count), "\n")
  cat("Median transcripts per gene:", median(gene_transcript_counts$transcript_count), "\n")
  cat("Total number of transcripts:", nrow(transcript_data), "\n")
}

# Calculate exon and transcript stats for coding genes
cat("Statistics for Protein-Coding Genes:\n")
calculate_exon_stats(coding)
calculate_transcript_stats(coding)

# Calculate exon and transcript stats for lncRNA
cat("\nStatistics for lncRNA Genes:\n")
calculate_exon_stats(lnc)
calculate_transcript_stats(lnc)

#----------------------------------------------------------------------------------------------------------#
#----------------------------------------------------------------------------------------------------------#
#---------------------------------------circular plot lncRNA-----------------------------------------------#
#----------------------------------------------------------------------------------------------------------#
#----------------------------------------------------------------------------------------------------------#

#Load the GTF file (lncGs)
gtf <- rtracklayer::import('gencode.v46.long_noncoding_RNAs.gtf')
df=as.data.frame(gtf)
#select interesting columns for plot
df2=df[,c('seqnames','start','end','gene_id')]
colnames(df2)[1]="chr"
bed=df2
bed=bed[!duplicated(bed$gene_id),]

#Load the GTF file (PCGs)
gtf2 <- rtracklayer::import('gencode.v46.annotation.gtf')
cod=as.data.frame(gtf2)
#select protein-coding genes
cod=cod[which(cod$gene_type=="protein_coding"),]
#select interesting columns for plot
cod2=cod[,c('seqnames','start','end','gene_id')]
colnames(cod2)[1]="chr"
bed2=cod2
bed2=bed2[!duplicated(bed2$gene_id),]


bed_list=list(bed, bed2)
pdf("new/rainfall_plot_both_lncRNA_protein_coding.pdf")
circos.initializeWithIdeogram(species = "hg38")
circos.genomicRainfall(bed_list, col = c("red", "blue"), pch = 16, cex = 0.2)
circos.genomicDensity(bed, window.size = 1e6, col = c("red"), count_by = "number", track.height = 0.1)
circos.genomicDensity(bed2, window.size = 1e6, col = c("blue"), count_by = "number", track.height = 0.1)
circos.clear()
dev.off()

#zoom on chromosome X and Y
bed3=bed[which(bed$chr=="chrX" | bed$chr=="chrY"),]
bed4=bed2[which(bed2$chr=="chrX" | bed2$chr=="chrY"),]
bed_list2=list(bed3, bed4)

pdf("new/Circ_plot_zoom_chrX_chrY.pdf")
circos.initializeWithIdeogram(species = "hg38", chromosome.index = paste0("chr", c("X","Y")))
circos.genomicRainfall(bed_list2, col = c("red", "blue"), pch = 16, cex = 0.4)
circos.genomicDensity(bed4, window.size = 1e6, col = c("red"), count_by = "number", track.height = 0.1)
circos.genomicDensity(bed3, window.size = 1e6, col = c("blue"), count_by = "number", track.height = 0.1)
circos.clear()
dev.off()

#zoom on chromosome 13 and 21
bed5=bed[which(bed$chr=="chr13" | bed$chr=="chr21"),]
bed6=bed2[which(bed2$chr=="chr13" | bed2$chr=="chr21"),]
bed_list2=list(bed5, bed6)

pdf("new/Circ_plot_zoom_chr13_chr21.pdf")
circos.initializeWithIdeogram(species = "hg38", chromosome.index = paste0("chr", c(13,"21")))
circos.genomicRainfall(bed_list2, col = c("red", "blue"), pch = 16, cex = 0.4)
circos.genomicDensity(bed5, window.size = 1e6, col = c("blue"), count_by = "number", track.height = 0.1)
circos.genomicDensity(bed6, window.size = 1e6, col = c("red"), count_by = "number", track.height = 0.1)
circos.clear()
dev.off()

#zoom on chromosome 2 and 19
bed7=bed[which(bed$chr=="chr2" | bed$chr=="chr19"),]
bed8=bed2[which(bed2$chr=="chr2" | bed2$chr=="chr19"),]
bed_list2=list(bed7, bed8)

pdf("new/Circ_plot_zoom_chr2_chr19.pdf")
circos.initializeWithIdeogram(species = "hg38", chromosome.index = paste0("chr", c(2,"19")))
circos.genomicRainfall(bed_list2, col = c("red", "blue"), pch = 16, cex = 0.4)
circos.genomicDensity(bed8, window.size = 1e6, col = c("blue"), count_by = "number", track.height = 0.1)
circos.genomicDensity(bed7, window.size = 1e6, col = c("red"), count_by = "number", track.height = 0.1)
circos.clear()
dev.off()

#----------------------------------------QUANTIFICATION OF PEAKS----------------------------------------
# Define a function to calculate gene density
calculate_density <- function(gr, window_size, chr) {
  windows <- tileGenome(seqinfo(gr)[chr], tilewidth = window_size, cut.last.tile.in.chrom = TRUE)
  overlaps <- countOverlaps(windows, gr)
  data.frame(chr = as.character(seqnames(windows)), 
             start = start(windows), 
             end = end(windows), 
             density = overlaps)
}

#-------------PEAKS ON chromosome Y

# Filter for chromosome Y
bed3 <- bed3[which(bed3$chr == "chrY"),]
bed4 <- bed4[which(bed4$chr == "chrY"),]
colnames(bed3)[1]="seqnames"
colnames(bed4)[1]="seqnames"
# Convert to GRanges objects
gr_lnc <- makeGRangesFromDataFrame(bed3, keep.extra.columns = TRUE)
gr_cod <- makeGRangesFromDataFrame(bed4, keep.extra.columns = TRUE)
# Create Seqinfo object for chromosome Y
chrY_info <- Seqinfo(seqnames = "chrY", seqlengths = c(chrY = 57227415))
# Synchronize sequence levels
seqlevels(gr_lnc) <- seqlevels(chrY_info)
seqlevels(gr_cod) <- seqlevels(chrY_info)
# Assign Seqinfo to GRanges objects
seqinfo(gr_lnc) <- chrY_info
seqinfo(gr_cod) <- chrY_info
# Calculate gene density for 1 megabase windows
density_lnc <- calculate_density(gr_lnc, 1e6, "chrY")
density_cod <- calculate_density(gr_cod, 1e6, "chrY")
# Identify peaks in density
threshold_lnc <- quantile(density_lnc$density, 0.95)  # top 5% as peaks
threshold_cod <- quantile(density_cod$density, 0.95)  # top 5% as peaks
density_lnc$peak <- density_lnc$density >= threshold_lnc
density_cod$peak <- density_cod$density >= threshold_cod
# Combine the density data into a single data frame
density_lnc$type <- "lncRNA"
density_cod$type <- "Protein-coding"
combined_density <- rbind(density_cod, density_lnc)
pdf("new/Density_peak_quantification_chrY.pdf")
ggplot(combined_density, aes(x = start, y = density, color = type)) +
  geom_line() + 
  geom_point(aes(shape = peak), size = 2) +
  scale_color_manual(values = c("Protein-coding" = "blue", "lncRNA" = "red")) +
  scale_shape_manual(values = c("FALSE" = 16, "TRUE" = 17)) +  # Use different shapes for peaks
  theme_minimal() +
  labs(title = "Gene Density on Chromosome Y",
       x = "Position on Chromosome Y (bp)",
       y = "Gene Density",
       color = "Gene Type",
       shape = "Peak") +
  theme(legend.position = "top")
dev.off()

# Filter for chromosome X
bed3=bed[which(bed$chr=="chrX"),]
bed4=bed2[which(bed2$chr=="chrX"),]
# Convert to GRanges objects
gr_lnc <- makeGRangesFromDataFrame(bed3, keep.extra.columns = TRUE)
gr_cod <- makeGRangesFromDataFrame(bed4, keep.extra.columns = TRUE)
# Create Seqinfo object for chromosome Y
chrX_info <- Seqinfo(seqnames = "chrX", seqlengths = c(chrX = 155270560))
# Synchronize sequence levels
seqlevels(gr_lnc) <- seqlevels(chrX_info)
seqlevels(gr_cod) <- seqlevels(chrX_info)
# Assign Seqinfo to GRanges objects
seqinfo(gr_lnc) <- chrX_info
seqinfo(gr_cod) <- chrX_info
# Calculate gene density for 1 megabase windows
density_lnc <- calculate_density(gr_lnc, 1e6, "chrX")
density_cod <- calculate_density(gr_cod, 1e6, "chrX")
# Identify peaks in density
threshold_lnc <- quantile(density_lnc$density, 0.95)  # top 5% as peaks
threshold_cod <- quantile(density_cod$density, 0.95)  # top 5% as peaks
density_lnc$peak <- density_lnc$density >= threshold_lnc
density_cod$peak <- density_cod$density >= threshold_cod
# Combine the density data into a single data frame
density_lnc$type <- "lncRNA"
density_cod$type <- "Protein-coding"
combined_density <- rbind(density_cod, density_lnc)
pdf("new/Density_peak_quantification_chrX.pdf")
ggplot(combined_density, aes(x = start, y = density, color = type)) +
  geom_line() + 
  geom_point(aes(shape = peak), size = 2) +
  scale_color_manual(values = c("Protein-coding" = "blue", "lncRNA" = "red")) +
  scale_shape_manual(values = c("FALSE" = 16, "TRUE" = 17)) +  # Use different shapes for peaks
  theme_minimal() +
  labs(title = "Gene Density on Chromosome X",
       x = "Position on Chromosome Y (bp)",
       y = "Gene Density",
       color = "Gene Type",
       shape = "Peak") +
  theme(legend.position = "top")
dev.off()


# Filter for chromosome 2
bed3=bed[which(bed$chr=="chr2"),]
bed4=bed2[which(bed2$chr=="chr2"),]
# Convert to GRanges objects
gr_lnc <- makeGRangesFromDataFrame(bed3, keep.extra.columns = TRUE)
gr_cod <- makeGRangesFromDataFrame(bed4, keep.extra.columns = TRUE)
# Create Seqinfo object for chromosome Y
chr2_info <- Seqinfo(seqnames = "chr2", seqlengths = c(chr2 = 242193529))
# Synchronize sequence levels
seqlevels(gr_lnc) <- seqlevels(chr2_info)
seqlevels(gr_cod) <- seqlevels(chr2_info)
# Assign Seqinfo to GRanges objects
seqinfo(gr_lnc) <- chr2_info
seqinfo(gr_cod) <- chr2_info
# Calculate gene density for 1 megabase windows
density_lnc <- calculate_density(gr_lnc, 1e6, "chr2")
density_cod <- calculate_density(gr_cod, 1e6, "chr2")
# Identify peaks in density
threshold_lnc <- quantile(density_lnc$density, 0.95)  # top 5% as peaks
threshold_cod <- quantile(density_cod$density, 0.95)  # top 5% as peaks
density_lnc$peak <- density_lnc$density >= threshold_lnc
density_cod$peak <- density_cod$density >= threshold_cod
# Combine the density data into a single data frame
density_lnc$type <- "lncRNA"
density_cod$type <- "Protein-coding"
combined_density <- rbind(density_cod, density_lnc)
pdf("new/Density_peak_quantification_chr2.pdf")
ggplot(combined_density, aes(x = start, y = density, color = type)) +
  geom_line() + 
  geom_point(aes(shape = peak), size = 2) +
  scale_color_manual(values = c("Protein-coding" = "blue", "lncRNA" = "red")) +
  scale_shape_manual(values = c("FALSE" = 16, "TRUE" = 17)) +  # Use different shapes for peaks
  theme_minimal() +
  labs(title = "Gene Density on Chromosome 2",
       x = "Position on Chromosome 2 (bp)",
       y = "Gene Density",
       color = "Gene Type",
       shape = "Peak") +
  theme(legend.position = "top")
dev.off()

# Filter for chromosome 19
bed3=bed[which(bed$chr=="chr19"),]
bed4=bed2[which(bed2$chr=="chr19"),]
# Convert to GRanges objects
gr_lnc <- makeGRangesFromDataFrame(bed3, keep.extra.columns = TRUE)
gr_cod <- makeGRangesFromDataFrame(bed4, keep.extra.columns = TRUE)
# Create Seqinfo object for chromosome Y
chr19_info <- Seqinfo(seqnames = "chr19", seqlengths = c(chr19 = 58617616))
# Synchronize sequence levels
seqlevels(gr_lnc) <- seqlevels(chr19_info)
seqlevels(gr_cod) <- seqlevels(chr19_info)
# Assign Seqinfo to GRanges objects
seqinfo(gr_lnc) <- chr19_info
seqinfo(gr_cod) <- chr19_info
# Calculate gene density for 1 megabase windows
density_lnc <- calculate_density(gr_lnc, 1e6, "chr19")
density_cod <- calculate_density(gr_cod, 1e6, "chr19")
# Identify peaks in density
threshold_lnc <- quantile(density_lnc$density, 0.95)  # top 5% as peaks
threshold_cod <- quantile(density_cod$density, 0.95)  # top 5% as peaks
density_lnc$peak <- density_lnc$density >= threshold_lnc
density_cod$peak <- density_cod$density >= threshold_cod
# Combine the density data into a single data frame
density_lnc$type <- "lncRNA"
density_cod$type <- "Protein-coding"
combined_density <- rbind(density_cod, density_lnc)
pdf("new/Density_peak_quantification_chr19.pdf")
ggplot(combined_density, aes(x = start, y = density, color = type)) +
  geom_line() + 
  geom_point(aes(shape = peak), size = 2) +
  scale_color_manual(values = c("Protein-coding" = "blue", "lncRNA" = "red")) +
  scale_shape_manual(values = c("FALSE" = 16, "TRUE" = 17)) +  # Use different shapes for peaks
  theme_minimal() +
  labs(title = "Gene Density on Chromosome 19",
       x = "Position on Chromosome 19 (bp)",
       y = "Gene Density",
       color = "Gene Type",
       shape = "Peak") +
  theme(legend.position = "top")
dev.off()

# Filter for chromosome 13
bed3=bed[which(bed$chr=="chr13"),]
bed4=bed2[which(bed2$chr=="chr13"),]
# Convert to GRanges objects
gr_lnc <- makeGRangesFromDataFrame(bed3, keep.extra.columns = TRUE)
gr_cod <- makeGRangesFromDataFrame(bed4, keep.extra.columns = TRUE)
# Create Seqinfo object for chromosome 13
chr13_info <- Seqinfo(seqnames = "chr13", seqlengths = c(chr13 = 114364328))
# Synchronize sequence levels
seqlevels(gr_lnc) <- seqlevels(chr13_info)
seqlevels(gr_cod) <- seqlevels(chr13_info)
# Assign Seqinfo to GRanges objects
seqinfo(gr_lnc) <- chr13_info
seqinfo(gr_cod) <- chr13_info
# Calculate gene density for 1 megabase windows
density_lnc <- calculate_density(gr_lnc, 1e6, "chr13")
density_cod <- calculate_density(gr_cod, 1e6, "chr13")
# Identify peaks in density
threshold_lnc <- quantile(density_lnc$density, 0.95)  # top 5% as peaks
threshold_cod <- quantile(density_cod$density, 0.95)  # top 5% as peaks
density_lnc$peak <- density_lnc$density >= threshold_lnc
density_cod$peak <- density_cod$density >= threshold_cod
# Combine the density data into a single data frame
density_lnc$type <- "lncRNA"
density_cod$type <- "Protein-coding"
combined_density <- rbind(density_cod, density_lnc)
pdf("new/Density_peak_quantification_chr13.pdf")
ggplot(combined_density, aes(x = start, y = density, color = type)) +
  geom_line() + 
  geom_point(aes(shape = peak), size = 2) +
  scale_color_manual(values = c("Protein-coding" = "blue", "lncRNA" = "red")) +
  scale_shape_manual(values = c("FALSE" = 16, "TRUE" = 17)) +  # Use different shapes for peaks
  theme_minimal() +
  labs(title = "Gene Density on Chromosome 13",
       x = "Position on Chromosome 13 (bp)",
       y = "Gene Density",
       color = "Gene Type",
       shape = "Peak") +
  theme(legend.position = "top")
dev.off()

# Filter for chromosome 21
bed3=bed[which(bed$chr=="chr21"),]
bed4=bed2[which(bed2$chr=="chr21"),]
# Convert to GRanges objects
gr_lnc <- makeGRangesFromDataFrame(bed3, keep.extra.columns = TRUE)
gr_cod <- makeGRangesFromDataFrame(bed4, keep.extra.columns = TRUE)
# Create Seqinfo object for chromosome 21
chr21_info <- Seqinfo(seqnames = "chr21", seqlengths = c(chr21 = 46709983))
# Synchronize sequence levels
seqlevels(gr_lnc) <- seqlevels(chr21_info)
seqlevels(gr_cod) <- seqlevels(chr21_info)
# Assign Seqinfo to GRanges objects
seqinfo(gr_lnc) <- chr21_info
seqinfo(gr_cod) <- chr21_info
# Calculate gene density for 1 megabase windows
density_lnc <- calculate_density(gr_lnc, 1e6, "chr21")
density_cod <- calculate_density(gr_cod, 1e6, "chr21")
# Identify peaks in density
threshold_lnc <- quantile(density_lnc$density, 0.95)  # top 5% as peaks
threshold_cod <- quantile(density_cod$density, 0.95)  # top 5% as peaks
density_lnc$peak <- density_lnc$density >= threshold_lnc
density_cod$peak <- density_cod$density >= threshold_cod
# Combine the density data into a single data frame
density_lnc$type <- "lncRNA"
density_cod$type <- "Protein-coding"
combined_density <- rbind(density_cod, density_lnc)
pdf("new/Density_peak_quantification_chr21.pdf")
ggplot(combined_density, aes(x = start, y = density, color = type)) +
  geom_line() + 
  geom_point(aes(shape = peak), size = 2) +
  scale_color_manual(values = c("Protein-coding" = "blue", "lncRNA" = "red")) +
  scale_shape_manual(values = c("FALSE" = 16, "TRUE" = 17)) +  # Use different shapes for peaks
  theme_minimal() +
  labs(title = "Gene Density on Chromosome 21",
       x = "Position on Chromosome 21 (bp)",
       y = "Gene Density",
       color = "Gene Type",
       shape = "Peak") +
  theme(legend.position = "top")
dev.off()

#statistical tests to compare peak densities between protein-coding and lncRNA genes
t_test_result <- t.test(density ~ type, data = combined_density[combined_density$peak == "TRUE", ])
print(t_test_result)


#--------------------------------------------------------------------------------------------------------------#
#--------------------------------------------------------------------------------------------------------------#
#-------------------------------------analysis of lncRNA subtypes----------------------------------------------#
#--------------------------------------------------------------------------------------------------------------#
#--------------------------------------------------------------------------------------------------------------#
# Import GTF file and remove duplicates based on transcript_id
gtf <- as.data.frame(rtracklayer::import('gencode.v46.long_noncoding_RNAs.gtf'))
df <- gtf %>% distinct(transcript_id, .keep_all = TRUE)

# Define lncRNA subtypes based on gene_name patterns
df <- df %>%
  mutate(lnc_type = case_when(
    str_starts(gene_name, "LINC") ~ "Intergenic lncRNA",
    str_starts(gene_name, "ENSG") ~ "Novel Transcript",
    str_sub(gene_name, -2, -1) == "HG" ~ "MicroRNA Hosting Gene",
    str_sub(gene_name, -4, -2) == "-AS" ~ "Antisense lncRNA",
    str_sub(gene_name, -3, -1) == "-DT" ~ "Divergent Transcript",
    str_sub(gene_name, -4, -2) == "-IT" ~ "Intronic Transcript",
    str_sub(gene_name, -4, -2) == "-OT" ~ "Overlapping Transcript",
    TRUE ~ "Name assigned lncRNAs"
  ))

# Create a table of lncRNA subtype frequencies per chromosome
subtype_freq_per_chr <- df %>%
  count(seqnames, lnc_type) %>%
  arrange(seqnames, lnc_type)
# Write the frequency table to a file
write.table(subtype_freq_per_chr, "new/Tabella_frequenze_tipi_di_lncrNA_per_cromosoma.txt", 
            row.names = FALSE, sep = "\t")
# Count unique gene_ids for each lncRNA subtype
lnc_subtypes <- c("Name assigned lncRNAs", "Intergenic lncRNA", "Novel Transcript",
                  "MicroRNA Hosting Gene", "Antisense lncRNA", "Divergent Transcript",
                  "Intronic Transcript", "Overlapping Transcript")

subtype_counts <- sapply(lnc_subtypes, function(subtype) {
  df_subtype <- df %>% filter(lnc_type == subtype)
  nrow(distinct(df_subtype, gene_id))
})
# Print the results
names(subtype_counts) <- lnc_subtypes
print(subtype_counts)

mean_width_by_lncRNA <- df %>%
  group_by(lnc_type) %>%
  summarize(mean_width = mean(width, na.rm = TRUE))

# View the result
mean_width_by_lncRNA=as.data.frame(mean_width_by_lncRNA)
mean_width_by_lncRNA
                lnc_type mean_width

#----------------------------------#GC content per chromosome--------------------------

lncrna_fasta = readDNAStringSet("gencode.v46.lncRNA_transcripts.fa")
fin=data.frame(matrix(nrow = 0, ncol = 3))
colnames(fin)=c('Gene_name', 'Bins', 'Mean_GC_content_10_chunks')
for (i in 1:length(lncrna_fasta)){
	ifelse (i%%1000 == 0, print(i), "")
	if (length(lncrna_fasta[[i]])>=500){
		Gene_name=strsplit(x=names(lncrna_fasta[i]), split="\\|")[[1]][6]
		gc_cont=letterFrequencyInSlidingView(lncrna_fasta[[i]],letters = "GC",  view.width = 10, as.prob = TRUE)
		bins=ceiling(length(gc_cont)/20)
		gc_cont=gc_cont[,1]
		foo_means=split(gc_cont, ceiling(seq_along(gc_cont) / bins))
		foo_means <- lapply(foo_means, function(x) mean(unlist(x)))
		foo_means=unlist(foo_means)
		foo_means=paste(foo_means, collapse=" ")
		fin[i,1]=Gene_name
		fin[i,2]=bins
		fin[i,3]=foo_means
	}
}
colnames(fin)=c('Gene_name', 'Bins', 'GC_content_sliding_window')
fin=fin[complete.cases(fin),]
write.table(fin, "new/Tabella_GC_content_20_chunks.txt", row.names=F, sep="\t")
fin2=fin
foo <- data.frame(do.call('rbind', strsplit(as.character(fin2$GC_content_sliding_window),' ',fixed=TRUE)))
foo <- sapply(foo,as.numeric)
medie=colMeans(foo)
dev.sd=apply(foo, 2, sd)
n=rep(nrow(foo), ncol(foo))
boh=data.frame(medie, dev.sd, n)
write.table(boh, "new/Tabella_GC_content_lncRNAs_20_chunks_per_grafico.txt")


#GC skew for the coding genes
cod_fasta = readDNAStringSet("gencode.v46.pc_transcripts.fa")
fin=data.frame(matrix(nrow = 0, ncol = 3))
colnames(fin)=c('Gene_name', 'Bins', 'Mean_GC_content_10_chunks')
for (i in 1:length(cod_fasta)){
	ifelse (i%%1000 == 0, print(i), "")
	if (length(cod_fasta[[i]])>=500){
		Gene_name=strsplit(x=names(cod_fasta[i]), split="\\|")[[1]][6]
		gc_cont=letterFrequencyInSlidingView(cod_fasta[[i]],letters = "GC",  view.width = 10, as.prob = TRUE)
		bins=ceiling(length(gc_cont)/20)
		gc_cont=gc_cont[,1]
		foo_means=split(gc_cont, ceiling(seq_along(gc_cont) / bins))
		foo_means <- lapply(foo_means, function(x) mean(unlist(x)))
		foo_means=unlist(foo_means)
		foo_means=paste(foo_means, collapse=" ")
		fin[i,1]=Gene_name
		fin[i,2]=bins
		fin[i,3]=foo_means
	}
}
colnames(fin)=c('Gene_name', 'Bins', 'GC_content_sliding_window')
fin=fin[complete.cases(fin),]
write.table(fin, "new/Tabella_GC_content_PCGs_20_chunks.txt", row.names=F, sep="\t")
fin2=fin
foo <- data.frame(do.call('rbind', strsplit(as.character(fin2$GC_content_sliding_window),' ',fixed=TRUE)))
foo <- sapply(foo,as.numeric)
medie=colMeans(foo)
dev.sd=apply(foo, 2, sd)
n=rep(nrow(foo), ncol(foo))
boh=data.frame(medie, dev.sd, n)
write.table(boh, "new/Tabella_GC_content_PCGs_20_chunks_per_grafico.txt")


lncrna_fasta = readDNAStringSet("gencode.v46.lncRNA_transcripts.fa")
seq=c()
for (i in 1:length(lncrna_fasta)){
	ifelse (i%%1000 == 0, print(i), "")
	len=length(lncrna_fasta[[i]])
	seq=c(seq, len)
}
seq=as.data.frame(seq)
mean(seq$seq)

median(seq$seq)

#--------------------PLOT FOR LNCRNA LENGTH DISTRIBUTION (SUPPLEMENTARY FIGURE)---------------------
pdf("new/Histogram_lncRNA_length.pdf")
p <- ggplot(seq, aes(x=seq)) +
  stat_density(aes(y=..count..), color="black", fill="blue", alpha=0.3) +
  scale_x_continuous(breaks=c(0,30,100,300,400,500,700,1000,10000,100000,350000), trans="log1p", expand=c(0,0)) +
  scale_y_continuous(breaks=c(0,1000,10000,20000,50000,100000), expand=c(0,0)) +
  theme_bw()
print(p)
dev.off()

#GC skew per lnc type
lncrna_fasta = readDNAStringSet("gencode.v46.lncRNA_transcripts.fa")
fin=data.frame(matrix(nrow = 0, ncol = 3))
colnames(fin)=c('Gene_name', 'Bins', 'Mean_GC_content_10_chunks')
for (i in 1:length(lncrna_fasta)){
	ifelse (i%%1000 == 0, print(i), "")
	if (length(lncrna_fasta[[i]])>=500){
		Gene_name=strsplit(x=names(lncrna_fasta[i]), split="\\|")[[1]][6]
		gc_cont=letterFrequencyInSlidingView(lncrna_fasta[[i]],letters = "GC",  view.width = 10, as.prob = TRUE)
		bins=ceiling(length(gc_cont)/20)
		gc_cont=gc_cont[,1]
		foo_means=split(gc_cont, ceiling(seq_along(gc_cont) / bins))
		foo_means <- lapply(foo_means, function(x) mean(unlist(x)))
		foo_means=unlist(foo_means)
		foo_means=paste(foo_means, collapse=" ")
		fin[i,1]=Gene_name
		fin[i,2]=bins
		fin[i,3]=foo_means
	}
}
colnames(fin)=c('Gene_name', 'Bins', 'GC_content_sliding_window')
fin=fin[complete.cases(fin),]
fin$lnc_type=rep("Known lncRNAs", nrow(fin))
fin$lnc_type[substr(fin$Gene_name, 1, 4)=="LINC"]<-"Intergenic lncRNA"
fin$lnc_type[substr(fin$Gene_name, 1, 4)=="ENSG"]<-"Novel Transcript"
fin$lnc_type[str_sub(fin$Gene_name, -2, -1)=="HG"]<-"MicroRNA Hosting Gene"
fin$lnc_type[str_sub(fin$Gene_name, -4, -2)=="-AS"]<-"Antisense lncRNA"
fin$lnc_type[str_sub(fin$Gene_name, -3, -1)=="-DT"]<-"Divergent Transcript"
fin$lnc_type[str_sub(fin$Gene_name, -4, -2)=="-IT"]<-"Intronic Transcript"
fin$lnc_type[str_sub(fin$Gene_name, -4, -2)=="-OT"]<-"Overlapping Transcript"
fin[c(paste0(rep("bin_",20), seq(1:20)))] <- str_split_fixed(fin$GC_content_sliding_window, " ", 20)
fin=fin[,-3]
#write.table(fin, "Tabella_GC_content_20_chunks_per_lnc_type.txt", row.names=F, sep="\t")
fin[,4:23]=lapply(fin[,4:23],as.numeric)
zz=aggregate(fin[,4:23], list(fin$lnc_type), mean)
write.table(zz, "new/Tabella_GC_content_20_chunks_per_lnc_type_AGGREGATA_per_plot.txt", row.names=F, sep="\t")


#--------------------------------------------------------------------------------------------------------------#
#--------------------------------------------------------------------------------------------------------------#
#---------------------------------------------POLYADENYLATION ANALYSIS-----------------------------------------#
#--------------------------------------------------------------------------------------------------------------#
#--------------------------------------------------------------------------------------------------------------#


# Read in localization data and polyA feature data from RNAlocate and GENCODE
local <- read.table("All_experimental_RNA_subcellular_localization_data.txt", header = TRUE, sep = "\t", fill = TRUE)
polya <- read.csv("gencode.v46.metadata.PolyA_feature", header = FALSE, sep = "\t")
colnames(polya) <- c("gene_id", "poly_start", "polya_end", "polya_chrom", "polya_start", "polya_end", "polya_strand", "polya_type")

# Import GTF data for lncRNA
gtf <- rtracklayer::import('gencode.v46.long_noncoding_RNAs.gtf')
df <- as.data.frame(gtf)

# Filter localization data to match lncRNA genes
local <- local %>% filter(Gene_symbol %in% df$gene_name)
lnc <- df %>% filter(gene_name %in% local$Gene_symbol) %>% select(transcript_id, gene_name)
local <- local %>% select(Gene_symbol, SubCellular_Localization)
polya <- polya %>% select(gene_id, polya_type)

# Merge lncRNA with polyA and localization data
fin <- merge(lnc, polya, by.x = "transcript_id", by.y = "gene_id") %>%
  distinct(gene_name, .keep_all = TRUE) %>%
  merge(., local, by.x = "gene_name", by.y = "Gene_symbol") %>%
  distinct(gene_name, .keep_all = TRUE)

# Assign localization: Nuclear vs Cytoplasmic
nucleus <- c('Nucleoplasm', 'Nucleus', 'Chromatin', 'Nuclear', 'Nuclear speckle', 'Paraspeckles in the nucleus')
cytoplasm <- c('Cytosol', 'Cytoplasm', 'Ribosome', 'Ribosome-free cytosol', 'Mitochondrion', 'Endoplasmic reticulum')

fin$local <- ifelse(fin$SubCellular_Localization %in% nucleus, "nuclear", "cytoplasmic")
fin <- fin %>% select(transcript_id, gene_name, polya_type, local)

# Display counts of nuclear and cytoplasmic polyadenylated lncRNA
table(fin$local)

# Analyze non-polyadenylated lncRNA
polya_genes <- polya$gene_id
non_polya <- setdiff(lnc$transcript_id, polya_genes)
fin2 <- lnc %>% filter(transcript_id %in% non_polya) %>%
  merge(., local, by.x = "gene_name", by.y = "Gene_symbol")

# Assign localization for non-polyadenylated lncRNA
fin2$local <- ifelse(fin2$SubCellular_Localization %in% nucleus, "nuclear", "cytoplasmic")
nuc <- fin2 %>% filter(local == "nuclear")
cyt <- fin2 %>% filter(local == "cytoplasmic")

# Count nuclear and cytoplasmic non-polyadenylated lncRNA
length(unique(nuc$gene_name))  # 148 nuclear non-polyadenylated lncRNA
length(unique(cyt$gene_name))  # 237 cytoplasmic non-polyadenylated lncRNA

# Create contingency table for polyadenylated and non-polyadenylated lncRNA
dat <- data.frame(
  "non_polya" = c(148, 237),
  "polya" = c(73, 137),
  row.names = c("Nuclear", "Cytoplasm"),
  stringsAsFactors = FALSE
)
colnames(dat) <- c("non_polya", "polya")

# Perform Fisher's exact test
test <- fisher.test(dat)
test$p.value

######--------------ANALYSIS OF LOCALIZATION BASED ON GC CONTENT---------------------------------------------
# Load required libraries
library(dplyr)
library(Biostrings)

# Import GTF data for lncRNA
gtf <- rtracklayer::import('gencode.v46.long_noncoding_RNAs.gtf')
gtf_df <- as.data.frame(gtf)

# Filter for lncRNAs
lnc <- gtf_df %>% filter(gene_type == "lncRNA")

# Read lncRNA sequences
lncrna_fasta <- readDNAStringSet("Homo_sapiens.GRCh38.ncrna.fa")

# Initialize dataframe to store GC content and length for each gene
fin <- data.frame(Gene_name = character(), Length = numeric(), GC_content = numeric(), stringsAsFactors = FALSE)

# Calculate GC content for lncRNA sequences
for (i in seq_along(lncrna_fasta)) {
  if (i %% 500 == 0) print(i)
  
  # Extract transcript ID
  transcr <- strsplit(names(lncrna_fasta[i]), " ")[[1]][1]
  
  if (transcr %in% lnc$transcript_id) {
    seq <- as.character(lncrna_fasta[[i]])
    num_g <- str_count(seq, "G")
    num_c <- str_count(seq, "C")
    
    Gene_name <- transcr
    Length <- nchar(seq)
    GC_content <- round((num_g + num_c) / Length * 100, 2)
    
    # Append results to dataframe
    fin <- rbind(fin, data.frame(Gene_name, Length, GC_content, stringsAsFactors = FALSE))
  }
}

# Remove duplicates
fin2 <- fin %>% distinct(Gene_name, .keep_all = TRUE)

# Ensure unique polyA gene IDs
polya <- polya %>% distinct(gene_id, .keep_all = TRUE)

# Identify lncRNAs with polyA signals
geni <- intersect(fin2$Gene_name, polya$gene_id)
fin2 <- fin2 %>% filter(Gene_name %in% geni)

# Merge GC content with lncRNA and localization data
fin3 <- merge(fin2, lnc[, c('gene_name', 'transcript_id')], by.x = "Gene_name", by.y = "transcript_id", all.x = TRUE)
fin3 <- fin3 %>% distinct(gene_name, .keep_all = TRUE)
fin4 <- merge(fin3, local, by.x = "gene_name", by.y = "Gene_symbol")

# Assign localization labels
fin4$local <- ifelse(fin4$SubCellular_Localization %in% nucleus, "nuclear", "cytoplasmic")

# Separate nuclear and cytoplasmic lncRNAs
nuc <- fin4 %>% filter(local == "nuclear")
cyt <- fin4 %>% filter(local == "cytoplasmic")

# Plot histograms for GC content of nuclear and cytoplasmic lncRNAs
pdf("new/Histogram_GC_content_nuclear_lncRNAs.pdf")
hist(as.numeric(nuc$GC_content), main = "GC Content of Nuclear lncRNAs", xlab = "GC Content", col = "blue")
dev.off()

pdf("new/Histogram_GC_content_cytoplasmic_lncRNAs.pdf")
hist(as.numeric(cyt$GC_content), main = "GC Content of Cytoplasmic lncRNAs", xlab = "GC Content", col = "green")
dev.off()

# Perform t-test on GC content between nuclear and cytoplasmic lncRNAs
t_test_result <- t.test(as.numeric(nuc$GC_content), as.numeric(cyt$GC_content))
t_test_result$p.value

# Density plot for GC content based on localization
fin4$GC_content <- as.numeric(fin4$GC_content)
fin4$local <- as.factor(fin4$local)

pdf("new/Histogram_GC_content_nuclear_cytoplasmic_lncRNAs.pdf")
densityPlot(fin4$GC_content ~ fin4$local, 
            legend = list(title = "Localization"), 
            xlab = "GC Content", 
            xlim = c(20, 80))
dev.off()

# Assign polyA status to lncRNAs
fin5 <- fin
fin5$polya <- ifelse(fin5$Gene_name %in% polya$gene_id, "polya", "non_polya")
fin5 <- merge(fin5, lnc[, c('transcript_id', 'gene_name')], by.x = "Gene_name", by.y = "transcript_id", all.x = TRUE)
fin5 <- fin5 %>% distinct(gene_name, .keep_all = TRUE)
fin5 <- fin5 %>% filter(gene_name %in% local$Gene_symbol)

# Assign localization labels to fin5
nuc_genes=unique(local$Gene_symbol[which(local$SubCellular_Localization %in% nucleus)])
fin5$local <- ifelse(fin5$gene_name %in% nuc_genes, "Nuclear", "Cytoplasmic")

# Save GC content and localization data
write.table(fin5, "new/Table_GC_content_localization_polya.txt", row.names = FALSE, sep = "\t")

# Create combined polyA-localization variable and density plot
fin5$polya_local <- paste0(fin5$polya, "_", fin5$local)
fin5$GC_content <- as.numeric(fin5$GC_content)
fin5$polya_local <- as.factor(fin5$polya_local)

pdf("new/Histogram_GC_content_polya-nuclear_cytoplasmic_lncRNAs.pdf")
densityPlot(fin5$GC_content ~ fin5$polya_local, 
            legend = list(title = "Localization"), 
            xlab = "GC Content", 
            xlim = c(20, 80))
dev.off()

# Perform ANOVA on GC content based on polyA-localization groups
res.aov <- aov(GC_content ~ polya_local, data = fin5)
summary(res.aov)

# Perform pairwise t-tests with p-value adjustment
pairwise.t.test(fin5$GC_content, fin5$polya_local, p.adjust.method = "BH")

# Calculate means of GC content for each polyA-localization group
mean_non_polya_cytoplasmic <- mean(fin5$GC_content[fin5$polya_local == "non_polya_Cytoplasmic"])
mean_polya_cytoplasmic <- mean(fin5$GC_content[fin5$polya_local == "polya_Cytoplasmic"])
mean_non_polya_nuclear <- mean(fin5$GC_content[fin5$polya_local == "non_polya_Nuclear"])
mean_polya_nuclear <- mean(fin5$GC_content[fin5$polya_local == "polya_Nuclear"])

# Print means
mean_non_polya_cytoplasmic
mean_polya_cytoplasmic
mean_non_polya_nuclear
mean_polya_nuclear


#----------------------------------------------------------------------------------------------------------------#
#----------------------------------------------------------------------------------------------------------------#
#-------------------------------------CODE FOR VARIANT ANNOTATION ANALYSIS---------------------------------------#
#----------------------------------------------------------------------------------------------------------------#
#----------------------------------------------------------------------------------------------------------------#

library(VariantAnnotation)
library(BSgenome.Hsapiens.UCSC.hg38)
library(TxDb.Hsapiens.UCSC.hg38.knownGene)
library(SNPlocs.Hsapiens.dbSNP144.GRCh38)
library(data.table)
library(stringr)
library(biomaRt)
library(chromPlot)
library(GenomicRanges)
library(seqinr)
data(hg_gap)
data(hg_cytoBandIdeo)
library(Biostrings)
library(stringr)
library(circlize)
library(ggplot2)
library(scales)
library(TxDb.Hsapiens.UCSC.hg38.knownGene)
library(karyoploteR)
library(dplyr)

set.seed(1982)

# Constants
chrom <- 1 #replace it for each chromosome or loop through a vector of chromosomes
#load the vcf file of the selected chromosome from Ensemble database
vcf_file <- paste0("homo_sapiens-chr", chrom, ".vcf.gz")
#load the vcf file reporting clinically associated variants (from Ensembl)
clin_vcf <- "homo_sapiens_clinically_associated.vcf"

# Load data
gtf <- rtracklayer::import('gencode.v46.long_noncoding_RNAs.gtf')
lnc <- as.data.table(gtf)

#parse vcf files
vcf <- readVcf(vcf_file, "hg38")
vcf_clin <- readVcf(clin_vcf, "hg38")
all_snps <- SNPlocs.Hsapiens.dbSNP144.GRCh38

rd_chr <- rowRanges(vcf)
tar_chr <- as.vector(seqnames(rd_chr)@values)
tar_chr <- gsub("chr", "", tar_chr)
my_snps <- snpsBySeqname(all_snps, c(tar_chr))
genome(my_snps) <- "hg38"
rm(vcf)
snp_ID <- data.frame(posIDX = paste0(seqnames(my_snps), ":", pos(my_snps)), 
  rsID = my_snps$RefSNP_id, stringsAsFactors = FALSE)

matV1 <- as.data.frame(rd_chr, stringsAsFactors = FALSE)
colnames(matV1)=c("chromosome","start","end","width","strand","paramRangeID","ref_allele","alt_allele","QUAL","FILTER")
matV1$posIDX=paste0("chr",matV1$chromosome,":",matV1$start)
matV1=matV1[,c('chromosome','start','end','ref_allele','alt_allele','posIDX')]
matV1$RS_ID=rownames(matV1)

# Filter lncRNA data
lnc <- lnc[seqnames == paste0("chr", chrom)]
matV1$start=as.numeric(matV1$start)
matV1$end=as.numeric(matV1$end)
lnc$start=as.numeric(lnc$start)
lnc$end=as.numeric(lnc$end)
matV1$gene_name <- NULL
setDT(matV1)[lnc, gene_name := i.gene_name,
  on = .(start >= start, end <= end)]
matV1=as.data.frame(matV1)
fin=matV1[complete.cases(matV1$gene_name),]
colnames(fin)[c(2,3)]=c("start_snp","end_snp")
rm(matV1)

# Annotate lncRNA types
fin$lnc_type=rep("lncRNA", nrow(fin))
fin$lnc_type[substr(fin$gene_name, 1, 4)=="LINC"]<-"LINC"
fin$lnc_type[substr(fin$gene_name, 1, 4)=="ENSG"]<-"Novel Transcript"
fin$lnc_type[str_sub(fin$gene_name, -2, -1)=="HG"]<-"MicroRNA Hosting Gene"
fin$lnc_type[str_sub(fin$gene_name, -4, -2)=="-AS"]<-"Anti-sense RNA"
fin$lnc_type[str_sub(fin$gene_name, -3, -1)=="-DT"]<-"Divergent Transcript"
fin$lnc_type[str_sub(fin$gene_name, -4, -2)=="-IT"]<-"Intronic Transcript"
fin$lnc_type[str_sub(fin$gene_name, -4, -2)=="-OT"]<-"Overlapping Transcript"
fin$vartype=paste0(fin$ref_allele,"/",fin$alt_allele)

# ClinVar SNP annotations
clin_info <- info(vcf_clin)
clin_df <- as.data.frame(clin_info)
clin_df$RS_ID=rownames(clin_df)
clin_df=as.data.frame(clin_df)
dd=clin_df[intersect(fin$RS_ID, clin_df$RS_ID),]
fin2=merge(fin, dd, by="RS_ID")
fin2 <- apply(fin2, 2, as.character)

# Summary statistics
fin=as.data.frame(fin)
fin2=as.data.frame(fin2)
nvar=nrow(fin) 
vartype=as.data.frame(table(fin$vartype))
snv=c('A/T','A/G','A/C','T/A','T/G','T/C','G/A','G/T','G/C','C/A','C/T','C/G')
df2=vartype[which(vartype$Var1 %in% snv),]
colnames(df2)=c("Variant", "Chrom2_Freq")
n_snv=sum(df2$Chrom2_Freq) 
n_mnv=nrow(fin)-n_snv 
boh=fin2[which(fin2$ClinVar_202301==TRUE),]
write.table(table(fin2$lnc_type), paste0("new/Table_SNPs_chromosome_", chrom, "_with_lncRNA_subtype.txt"), row.names=F, quote=F, sep="\t")

num_clin_snp <- nrow(fin2)
num_risk_factor <- nrow(fin2[fin2$CLIN_risk_factor == TRUE, ])
num_protective <- nrow(fin2[fin2$CLIN_protective == TRUE, ])
num_confers_sensitivity <- nrow(fin2[fin2$CLIN_confers_sensitivity == TRUE, ])
num_drug_response <- nrow(fin2[fin2$CLIN_confers_sensitivity == TRUE, ])
num_benign <- nrow(fin2[fin2$CLIN_benign == TRUE, ])
num_likely_benign <- nrow(fin2[fin2$CLIN_likely_benign == TRUE, ])
num_vus <- nrow(fin2[fin2$CLIN_uncertain_significance == TRUE, ])
num_likely_pathogenic <- nrow(fin2[fin2$CLIN_likely_pathogenic == TRUE, ])
num_pathogenic <- nrow(fin2[fin2$CLIN_pathogenic == TRUE, ])
chrom_summary <- data.frame(
  Chromosome = chrom,
  Total_variants = nvar,
  SNV_count = n_snv,
  MNV_count = n_mnv,
  ClinVar_SNP_count = num_clin_snp,
  Risk_factor = num_risk_factor,
  Protective = num_protective,
  Confers_sensitivity = num_confers_sensitivity,
  Drug_response = num_drug_response,
  Benign = num_benign,
  Likely_benign = num_likely_benign,
  VUS = num_vus,
  Likely_pathogenic = num_likely_pathogenic,
  Pathogenic = num_pathogenic
)
write.table(chrom_summary, paste0("new/Table_SNPs_chromosome_", chrom, "_with_clin.txt"), row.names=F, quote=F, sep="\t")


#------------------------------------------------------------------------------------------------------------#
#------------------------------------------------------------------------------------------------------------#
#----------------------ANALYSIS OF THE NUMBER OF CLINICALLY-ASOCIATED VARIANTS-------------------------------#
#------------------------------------------------------------------------------------------------------------#
#------------------------------------------------------------------------------------------------------------#

library(rtracklayer)
library(VariantAnnotation)
library(BSgenome.Hsapiens.UCSC.hg38)
library(TxDb.Hsapiens.UCSC.hg38.knownGene)
library(SNPlocs.Hsapiens.dbSNP144.GRCh38)
library(data.table)
library(chromPlot)
library(GenomicRanges)
library(seqinr)
data(hg_gap)
data(hg_cytoBandIdeo)
library(Biostrings)
library(stringr)
library(circlize)
library(ggplot2)
library(scales)
library(karyoploteR)
library(dplyr)

set.seed(1982)

# Load the clinically associated SNPs VCF file
clin_vcf_file <- "homo_sapiens_clinically_associated.vcf"
vcf_clin <- readVcf(clin_vcf_file, "hg38")

# Load the lncRNA annotation file
lnc_file <- "gencode.v46.long_noncoding_RNAs.gtf"
lnc <- as.data.frame(rtracklayer::import(lnc_file))
lnc=lnc[!duplicated(lnc$gene_id),]
lnc$lnc_type=rep("Name asigned lncRNA", nrow(lnc))
lnc$lnc_type[substr(lnc$gene_name, 1, 4)=="LINC"]<-"Intergenic lncRNA"
lnc$lnc_type[substr(lnc$gene_name, 1, 4)=="ENSG"]<-"Novel Transcript"
lnc$lnc_type[str_sub(lnc$gene_name, -2, -1)=="HG"]<-"MicroRNA Hosting Gene"
lnc$lnc_type[str_sub(lnc$gene_name, -4, -2)=="-AS"]<-"Anti-sense RNA"
lnc$lnc_type[str_sub(lnc$gene_name, -3, -1)=="-DT"]<-"Divergent Transcript"
lnc$lnc_type[str_sub(lnc$gene_name, -4, -2)=="-IT"]<-"Intronic Transcript"
lnc$lnc_type[str_sub(lnc$gene_name, -4, -2)=="-OT"]<-"Overlapping Transcript"

chrs=c(1,2,3,4,5,6,7,8,9,10,11,12,13,14,15,16,17,18,19,20,21,22,'X','Y')

for (chrom in chrs){

# Filter lncRNA data by chromosome
lnc_chr <- lnc[lnc$seqnames == paste0("chr", chrom), ]

# Convert lncRNA annotations to GRanges
lnc_gr <- makeGRangesFromDataFrame(lnc_chr, 
                                   seqnames.field = "seqnames", 
                                   start.field = "start", 
                                   end.field = "end", 
                                   strand.field = "strand", 
                                   keep.extra.columns = TRUE)

# Convert clinically associated SNPs to GRanges
vcf_clin_gr <- rowRanges(vcf_clin)
seqlevels(vcf_clin_gr) <- paste0("chr", seqlevels(vcf_clin_gr))

# Find clinically associated SNPs that overlap with lncRNA regions on the chromosome
clin_lnc_overlaps <- findOverlaps(vcf_clin_gr, lnc_gr)

# Extract overlapping SNPs and corresponding lncRNA regions
clin_snps_overlapping_lnc <- vcf_clin_gr[queryHits(clin_lnc_overlaps)]
lnc_regions_with_snps <- lnc_gr[subjectHits(clin_lnc_overlaps)]

# Convert to data frames for easier manipulation
clin_snps_df <- as.data.frame(clin_snps_overlapping_lnc, row.names = NULL)
lnc_snps_df <- as.data.frame(lnc_regions_with_snps, row.names = NULL)

# Merge the SNPs with the corresponding lncRNA types
# Ensure that the `lnc_snps_df` has the `lnc_type` column from the original `lnc_chr` dataframe
lnc_snps_df$lnc_type <- lnc_chr$lnc_type[match(lnc_snps_df$start, lnc_chr$start)]

# Combine SNP information with the lncRNA type data
clin_lnc_snps_df <- bind_cols(clin_snps_df, lnc_snps_df[, c("lnc_type")])

# Count SNPs per lncRNA subclass
colnames(clin_lnc_snps_df)[11]="lnc_type"
snp_count_by_lnc_type <- clin_lnc_snps_df %>%
  group_by(lnc_type) %>%
  summarise(snp_count = n())

num_clin_lnc_overlaps <- length(clin_lnc_overlaps)
print("Chromosome: ")
print(chrom)
print("Number of all clinically-associated variants: ")
print(num_clin_lnc_overlaps)

# Output the result
print("Number of clinically-associated variants per lncRNA type: ")
print(snp_count_by_lnc_type)
rm(vcf_chr)
}

#------------------------------------------------------------------------------------------------------------#
#------------------------------------------------------------------------------------------------------------#
#------------ANALYSIS OF THE NUMBER OF CLINICALLY-ASOCIATED VARIANTS PER LNCRNA SUBCLASS---------------------#
#------------------------------------------------------------------------------------------------------------#
#------------------------------------------------------------------------------------------------------------#

library(GenomicRanges)
library(VariantAnnotation)

lnc_file <- "gencode.v46.long_noncoding_RNAs.gtf"
lnc <- as.data.frame(rtracklayer::import(lnc_file))
lnc=lnc[!duplicated(lnc$gene_id),]
lnc$lnc_type=rep("Name asigned lncRNA", nrow(lnc))
lnc$lnc_type[substr(lnc$gene_name, 1, 4)=="LINC"]<-"Intergenic lncRNA"
lnc$lnc_type[substr(lnc$gene_name, 1, 4)=="ENSG"]<-"Novel Transcript"
lnc$lnc_type[str_sub(lnc$gene_name, -2, -1)=="HG"]<-"MicroRNA Hosting Gene"
lnc$lnc_type[str_sub(lnc$gene_name, -4, -2)=="-AS"]<-"Anti-sense RNA"
lnc$lnc_type[str_sub(lnc$gene_name, -3, -1)=="-DT"]<-"Divergent Transcript"
lnc$lnc_type[str_sub(lnc$gene_name, -4, -2)=="-IT"]<-"Intronic Transcript"
lnc$lnc_type[str_sub(lnc$gene_name, -4, -2)=="-OT"]<-"Overlapping Transcript"

lnc_gr <- makeGRangesFromDataFrame(lnc, 
                                   seqnames.field = "seqnames", 
                                   start.field = "start", 
                                   end.field = "end", 
                                   strand.field = "strand", 
                                   keep.extra.columns = TRUE)

clin_vcf_file <- "homo_sapiens_clinically_associated.vcf"
vcf_clin <- readVcf(clin_vcf_file, "hg38")
vcf_clin_gr <- rowRanges(vcf_clin)
seqlevels(vcf_clin_gr) <- paste0("chr", seqlevels(vcf_clin_gr))

# Filter SNVs (Single Nucleotide Variants)
is_snv <- nchar(vcf_clin_gr$REF) == 1 & sapply(vcf_clin_gr$ALT, function(x) all(nchar(x) == 1))
snvs_gr <- vcf_clin_gr[is_snv]

# Overlap SNVs with lncRNA regions
overlaps_lnc <- findOverlaps(snvs_gr, lnc_gr)

# Extract SNVs overlapping lncRNAs
lnc_snvs <- snvs_gr[queryHits(overlaps_lnc)]

# Count the frequencies of each SNV type in lncRNAs
lnc_subs <- paste0(lnc_snvs$REF, "->", unlist(lnc_snvs$ALT))
lnc_subs_freq <- table(lnc_subs)
lnc_subs_freq

# Overlap SNVs with protein-coding regions (assuming coding_gr contains the ranges)
gtf <- rtracklayer::import('gencode.v46.annotation.gtf')
gtf_cod=as.data.frame(gtf)
cod=gtf_cod[which(gtf_cod$gene_type=="protein_coding"),]
cod=cod[!duplicated(cod$gene_id),]
coding_gr <- makeGRangesFromDataFrame(cod, 
                                   seqnames.field = "seqnames", 
                                   start.field = "start", 
                                   end.field = "end", 
                                   strand.field = "strand", 
                                   keep.extra.columns = TRUE)


# Find overlaps between SNVs and protein-coding regions
overlaps_coding <- findOverlaps(snvs_gr, coding_gr)

# Extract SNVs overlapping protein-coding regions
coding_snvs <- snvs_gr[queryHits(overlaps_coding)]

# Count the frequencies of each SNV type in protein-coding regions
coding_subs <- paste0(coding_snvs$REF, "->", unlist(coding_snvs$ALT))
coding_subs_freq <- table(coding_subs)
coding_subs_freq

lnc_subs_df <- as.data.frame(lnc_subs_freq, stringsAsFactors = FALSE)
coding_subs_df <- as.data.frame(coding_subs_freq, stringsAsFactors = FALSE)
colnames(lnc_subs_df) <- c("Substitution", "lncRNA_Freq")
colnames(coding_subs_df) <- c("Substitution", "ProteinCoding_Freq")
combined_df <- merge(lnc_subs_df, coding_subs_df, by = "Substitution", all = TRUE)
combined_df[is.na(combined_df)] <- 0
write.table(combined_df, "new/SNV_frequencies_lncRNA_protein_coding.txt", row.names = FALSE, sep = "\t", quote = FALSE)

#------------------------------------------------------------------------------------------------------------#
#------------------------------------------------------------------------------------------------------------#
#----------------------AANALYSIS OF CLINICALLY ASSOCIATED, EXPERIMENTALLY VALIDATED SNPS---------------------#
#------------------------------------------------------------------------------------------------------------#
#------------------------------------------------------------------------------------------------------------#

library(dplyr)
library(stringr)
library(ggplot2)
library(forcats)
library(tidyr)

set.seed(1982)
setwd(###)

# Read clinvar data
clin <- read.table("clinvar_lncrna.txt", header = TRUE, sep = "\t", fill = TRUE, quote = "")
# Ensure chromosome formatting consistency
clin$chr <- str_replace(clin$chr, "chr", "")
# Chromosomes to iterate over
chroms = c(1,2,3,4,5,6,7,8,9,10,11,12,13,14,15,16,17,18,19,20,21,22,'X','Y')
# List to store results
intersection_list <- list()
for (chrom in chroms) {
  print(paste("Processing chromosome:", chrom))
  # Read SNP annotation table for each chromosome
  chr_snps <- read.table(paste0('Tabella_SNPs_chromosome_',chrom,'_with_clin.txt'), 
                         header = TRUE, sep = "\t", fill = TRUE)
  # Ensure chromosome column is in the same format
  chr_snps$chromosome <- as.character(chr_snps$chromosome)
  # Perform intersection
  intersection <- clin %>%
    inner_join(chr_snps, by = c("chr" = "chromosome", "snp_pos" = "start_snp"))
  # Check for column consistency
  if (ncol(intersection) == ncol(clin) + ncol(chr_snps) - 2) {
    intersection_list[[as.character(chrom)]] <- intersection
  } else {
    print(paste("Chromosome", chrom, "has inconsistent columns. Skipping..."))
  }
  # Optional: Write individual chromosome files
  write.table(intersection, 
              paste0("Clinically_Validated_SNPs_chrom_", chrom, ".txt"), 
              sep = "\t", row.names = FALSE, quote = FALSE)
}
# Bind all valid intersections into one dataframe
final_table <- bind_rows(intersection_list)
# Write the combined table
write.table(final_table, "Clinically_Validated_SNPs_All_Chromosomes.txt", 
            sep = "\t", row.names = FALSE, quote = FALSE)

#total variants
nrow(final_table)
#8016
final_table <- final_table %>%
  mutate(exclusive_category = case_when(
    CLIN_benign == TRUE ~ "benign",
    CLIN_likely_benign == TRUE ~ "likely_benign",
    CLIN_pathogenic == TRUE ~ "pathogenic",
    CLIN_likely_pathogenic == TRUE ~ "likely_pathogenic",
    CLIN_uncertain_significance == TRUE ~ "VUS",
    TRUE ~ "unknown"
  ))

# Ensure each variant belongs to only one category
# Calculate percentages and ensure normalization to 100%
pathogenicity_percentage <- final_table %>%
  group_by(chr) %>%
  summarise(
    benign = sum(exclusive_category == "benign"),
    likely_benign = sum(exclusive_category == "likely_benign"),
    VUS = sum(exclusive_category == "VUS"),
    likely_pathogenic = sum(exclusive_category == "likely_pathogenic"),
    pathogenic = sum(exclusive_category == "pathogenic"),
    total = n()  # Total variants per chromosome
  ) %>%
  mutate(
    benign_perc = 100 * benign / total,
    likely_benign_perc = 100 * likely_benign / total,
    VUS_perc = 100 * VUS / total,
    likely_pathogenic_perc = 100 * likely_pathogenic / total,
    pathogenic_perc = 100 * pathogenic / total
  ) %>%
  rowwise() %>%
  mutate(
    # Normalize to 100% by adjusting the largest category
    total_percentage = sum(benign_perc, likely_benign_perc, VUS_perc, likely_pathogenic_perc, pathogenic_perc),
    adjustment = 100 - total_percentage,
    max_category = c("benign_perc", "likely_benign_perc", "VUS_perc", "likely_pathogenic_perc", "pathogenic_perc")[which.max(c(benign_perc, likely_benign_perc, VUS_perc, likely_pathogenic_perc, pathogenic_perc))],
    benign_perc = ifelse(max_category == "benign_perc", benign_perc + adjustment, benign_perc),
    likely_benign_perc = ifelse(max_category == "likely_benign_perc", likely_benign_perc + adjustment, likely_benign_perc),
    VUS_perc = ifelse(max_category == "VUS_perc", VUS_perc + adjustment, VUS_perc),
    likely_pathogenic_perc = ifelse(max_category == "likely_pathogenic_perc", likely_pathogenic_perc + adjustment, likely_pathogenic_perc),
    pathogenic_perc = ifelse(max_category == "pathogenic_perc", pathogenic_perc + adjustment, pathogenic_perc)
  ) %>%
  ungroup() %>%
  select(chr, benign_perc, likely_benign_perc, VUS_perc, likely_pathogenic_perc, pathogenic_perc) %>%
  pivot_longer(
    cols = c(benign_perc, likely_benign_perc, VUS_perc, likely_pathogenic_perc, pathogenic_perc),
    names_to = "category",
    values_to = "percentage"
  )

# Verify normalization
print(pathogenicity_percentage %>% group_by(chr) %>% summarise(total_percentage = sum(percentage)))


# Generate the plot
pdf("Stacked_Barplot_Percentage_Pathogenicity_Per_Chromosome.pdf")
ggplot(pathogenicity_percentage, aes(x = chr, y = percentage, fill = category)) +
  geom_bar(stat = "identity", position = "stack") +
  scale_fill_manual(
    values = c(
      "benign_perc" = "blue",
      "likely_benign_perc" = "lightblue",
      "VUS_perc" = "gray",
      "likely_pathogenic_perc" = "orange",
      "pathogenic_perc" = "red"
    ),
    labels = c("Benign", "Likely Benign", "VUS", "Likely Pathogenic", "Pathogenic")
  ) +
  theme_minimal() +
  labs(
    title = "Pathogenicity Percentage per Chromosome",
    x = "Chromosome",
    y = "Percentage",
    fill = "Category"
  ) +
  theme(axis.text.x = element_text(angle = 45, hjust = 1))
dev.off()


#-----------------------------------------------------------------------------------------------------------#
#-----------------------------------------------------------------------------------------------------------#
#--------------------------------------------R sessionInfo()------------------------------------------------#
#-----------------------------------------------------------------------------------------------------------#
#-----------------------------------------------------------------------------------------------------------#


sessionInfo()

R version 4.1.2 (2021-11-01)
Platform: x86_64-pc-linux-gnu (64-bit)
Running under: Ubuntu 22.04.5 LTS

Matrix products: default
BLAS:   /usr/lib/x86_64-linux-gnu/openblas-pthread/libblas.so.3
LAPACK: /usr/lib/x86_64-linux-gnu/openblas-pthread/libopenblasp-r0.3.20.so

locale:
 [1] LC_CTYPE=en_US.UTF-8       LC_NUMERIC=C              
 [3] LC_TIME=en_US.UTF-8        LC_COLLATE=en_US.UTF-8    
 [5] LC_MONETARY=en_US.UTF-8    LC_MESSAGES=en_US.UTF-8   
 [7] LC_PAPER=en_US.UTF-8       LC_NAME=C                 
 [9] LC_ADDRESS=C               LC_TELEPHONE=C            
[11] LC_MEASUREMENT=en_US.UTF-8 LC_IDENTIFICATION=C       

attached base packages:
[1] stats4    stats     graphics  grDevices utils     datasets  methods  
[8] base     

other attached packages:
 [1] tidyr_1.3.1                             
 [2] forcats_1.0.0                           
 [3] karyoploteR_1.20.3                      
 [4] regioneR_1.26.1                         
 [5] data.table_1.15.2                       
 [6] SNPlocs.Hsapiens.dbSNP144.GRCh38_0.99.20
 [7] TxDb.Hsapiens.UCSC.hg38.knownGene_3.14.0
 [8] GenomicFeatures_1.46.5                  
 [9] AnnotationDbi_1.56.2                    
[10] BSgenome.Hsapiens.UCSC.hg38_1.4.4       
[11] BSgenome_1.62.0                         
[12] VariantAnnotation_1.40.0                
[13] Rsamtools_2.10.0                        
[14] SummarizedExperiment_1.24.0             
[15] Biobase_2.54.0                          
[16] MatrixGenerics_1.6.0                    
[17] matrixStats_1.1.0                       
[18] dplyr_1.1.4                             
[19] zoo_1.8-12                              
[20] car_3.1-2                               
[21] carData_3.0-5                           
[22] hrbrthemes_0.8.0                        
[23] ggseqlogo_0.1                           
[24] rtracklayer_1.54.0                      
[25] scales_1.3.0                            
[26] ggplot2_3.5.0                           
[27] circlize_0.4.15                         
[28] stringr_1.5.1                           
[29] Biostrings_2.62.0                       
[30] XVector_0.34.0                          
[31] seqinr_4.2-30                           
[32] chromPlot_1.22.0                        
[33] GenomicRanges_1.46.1                    
[34] GenomeInfoDb_1.30.1                     
[35] IRanges_2.28.0                          
[36] S4Vectors_0.32.4                        
[37] BiocGenerics_0.40.0                     
[38] biomaRt_2.50.3                          

loaded via a namespace (and not attached):
  [1] backports_1.4.1          Hmisc_5.1-1              BiocFileCache_2.2.1     
  [4] systemfonts_1.0.5        lazyeval_0.2.2           BiocParallel_1.28.3     
  [7] digest_0.6.35            ensembldb_2.18.4         htmltools_0.5.8         
 [10] fansi_1.0.6              checkmate_2.3.1          magrittr_2.0.3          
 [13] memoise_2.0.1            cluster_2.1.5            extrafont_0.19          
 [16] extrafontdb_1.0          gfonts_0.2.0             prettyunits_1.2.0       
 [19] colorspace_2.1-0         blob_1.2.4               rappdirs_0.3.3          
 [22] xfun_0.43                crayon_1.5.2             RCurl_1.98-1.14         
 [25] jsonlite_1.8.8           glue_1.7.0               gtable_0.3.4            
 [28] zlibbioc_1.40.0          DelayedArray_0.20.0      Rttf2pt1_1.3.12         
 [31] shape_1.4.6              abind_1.4-5              fontquiver_0.2.1        
 [34] bezier_1.1.2             DBI_1.2.2                Rcpp_1.0.12             
 [37] xtable_1.8-4             progress_1.2.2           htmlTable_2.4.2         
 [40] foreign_0.8-86           bit_4.0.5                Formula_1.2-5           
 [43] fontLiberation_0.1.0     htmlwidgets_1.6.4        httr_1.4.7              
 [46] RColorBrewer_1.1-3       pkgconfig_2.0.3          XML_3.99-0.16.1         
 [49] nnet_7.3-19              dbplyr_2.3.4             utf8_1.2.4              
 [52] crul_1.4.0               tidyselect_1.2.1         rlang_1.1.3             
 [55] later_1.3.2              munsell_0.5.0            tools_4.1.2             
 [58] cachem_1.0.8             cli_3.6.2                generics_0.1.3          
 [61] RSQLite_2.3.6            ade4_1.7-22              evaluate_0.23           
 [64] fastmap_1.1.1            yaml_2.3.8               knitr_1.45              
 [67] bit64_4.0.5              purrr_1.0.2              AnnotationFilter_1.18.0 
 [70] KEGGREST_1.34.0          mime_0.12                xml2_1.3.5              
 [73] rstudioapi_0.15.0        compiler_4.1.2           filelock_1.0.3          
 [76] curl_5.2.1               png_0.1-8                tibble_3.2.1            
 [79] stringi_1.8.3            gdtools_0.3.5            lattice_0.22-5          
 [82] ProtGenerics_1.26.0      Matrix_1.6-3             fontBitstreamVera_0.1.1 
 [85] vctrs_0.6.5              pillar_1.9.0             lifecycle_1.0.4         
 [88] GlobalOptions_0.1.2      bitops_1.0-7             httpuv_1.6.15           
 [91] R6_2.5.1                 BiocIO_1.4.0             promises_1.2.1          
 [94] gridExtra_2.3            dichromat_2.0-0.1        MASS_7.3-60             
 [97] rjson_0.2.21             withr_3.0.0              httpcode_0.3.0          
[100] GenomicAlignments_1.30.0 GenomeInfoDbData_1.2.7   parallel_4.1.2          
[103] hms_1.1.3                grid_4.1.2               rpart_4.1.21            
[106] bamsignals_1.26.0        rmarkdown_2.26           biovizBase_1.42.0       
[109] shiny_1.8.1              base64enc_0.1-3          restfulr_0.0.15  
